# Supplementary material for: Metabolic and Proteomic Responses to Salinity in Synthetic Nitrifying Communities of Nitrosomonas spp. and Nitrobacter spp
Source: Front Microbiol. 2018 Nov 30;9:2914. doi: 10.3389/fmicb.2018.02914 (PMC6284046; doi:10.3389/fmicb.2018.02914)
Supplement: Supplementary file 1 [file Table_1.XLSX]

## Sheet: Table S1
Table S1: overview of the ammonia and nitrite oxidation rates ± stdev. ND: rates not determined. NA: culture not active.
	Condition	Ammonia oxidation rates	Nitrite oxidation rates
		mg NH4+-N L-1 d-1	mg NO2--N L-1 d-1
E	5 mS cm-1	6.36 ± 0.56	ND
	10 mS cm-1	6.73 ± 0.11	ND
	30 mS cm-1	6.92 ± 0.46	ND
U	5 mS cm-1	1.74 ± 0.65	ND
	10 mS cm-1	2.41 ± 0.34	ND
	30 mS cm-1	2.22 ± 0.40	ND
W	5 mS cm-1	ND	57.59 ± 3.62
	10 mS cm-1	ND	55.43 ± 4.52
	30 mS cm-1	ND	23.96 ± 6.3
V	5 mS cm-1	ND	10.87 ± 0.95
	10 mS cm-1	ND	9.37 ± 0.13
	30 mS cm-1	ND	11.09 ± 0.67
EW	5 mS cm-1	15.13 ± 1	63.63 ± 0.42
	10 mS cm-1	13.23 ± 1.27	62.87 ± 2.09
	30 mS cm-1	14.92 ± 0.42	14.01 ± 0.35
UW	5 mS cm-1	3.84 ± 0.50	57.41 ± 3.02
	10 mS cm-1	4.45 ± 0.22	62.39 ± 2.14
	30 mS cm-1	4.64 ± 0.21	36.34 ± 0.17
EV	5 mS cm-1	6.87 ± 0.123	NA
	10 mS cm-1	6.71 ± 0.45	NA
	30 mS cm-1	6.79 ± 0.53	NA
UV	5 mS cm-1	3.56 ± 0.24	NA
	10 mS cm-1	4.23 ± 0.02	NA
	30 mS cm-1	4.07 ± 0.18	NA
EUWV	5 mS cm-1	6.23 ± 0.76	40.77 ± 0.54
	10 mS cm-1	7.21 ± 0.85	42.43 ± 2.00
	30 mS cm-1	3.74 ± 0.62	30.67 ± 0.76

## Sheet: Figure S1
Figure S1: Overview of the concentration of N-NH₄⁺ (mg N Lˉ¹) for for the individual strains (a, b, c) N. europeaea (E) and (d, e, f) N. ureae (U) and synthetic communities combining (g, h, i) N. europeaea and N.winogradskyi (EW), (j, k, l) N.ureae and N.winogradskyi (UW), (m, n, o) N. europeaea and N. vulgaris (EV), (p, q, r) N.ureae and N. vulgaris (EV), (s, t, u) N. europeaea, N. ureae, N. win…

## Sheet: Figure S2
Figure S2: Overview of the concentration of N-NO₂ˉ (mg N Lˉ¹) for for (a, b, c)the individual strains N. winogradskyi (W) and (d, e, f) N. vulgaris (V) and synthetic communities combining (g, h, i) N. europeaea and N.winogradskyi (EW), (j, k, l) N.ureae and N.winogradskyi (UW), (m, n, o) N. europeaea and N. vulgaris (EV), (p, q, r) N.ureae and N. vulgaris (EV), (s, t, u) N. europeaea, N. ureae, N…

## Sheet: Table S2
Table S2: List of Ns europaea and Nb winogradskyi protein ID, description, ratio among conditions (30 mS cm-1 vs 5 mS cm-1), respective p-value and number of peptides utilized for the identification.
ID	Description	Protein ratio High EC/Low EC	p-value	# peptides
tr|Q82U12|Q82U12_NITEU	Possible msrA, pms peptide methionine sulfoxide reductase OS=Nitrosomonas europaea (strain ATCC 19718 / NBRC 14298) GN=NE1701 PE=3 SV=1	2.7302	4.84983e-05	8
tr|Q82WA2|Q82WA2_NITEU	Uncharacterized protein OS=Nitrosomonas europaea (strain ATCC 19718 / NBRC 14298) GN=NE0792 PE=4 SV=1	3.16045	7.59388e-05	6
tr|A0A136NQ93|A0A136NQ93_NITER	Amidophosphoribosyltransferase OS=Nitrosomonas europaea GN=purF PE=3 SV=1	0.651008	0.000205108	6
sp|Q82SA9|OPGG_NITEU	Glucans biosynthesis protein G OS=Nitrosomonas europaea (strain ATCC 19718 / NBRC 14298) GN=opgG PE=3 SV=2	2.07061	0.00035906	2
tr|Q82XT1|Q82XT1_NITEU	Uncharacterized protein OS=Nitrosomonas europaea (strain ATCC 19718 / NBRC 14298) GN=NE0171 PE=4 SV=1	0.595812	0.00046238	4
tr|Q82X30|Q82X30_NITEU	dTDP-glucose 4,6-dehydratase OS=Nitrosomonas europaea (strain ATCC 19718 / NBRC 14298) GN=rmlB PE=3 SV=1	1.8465	0.000520537	3
tr|A0A136N5F2|A0A136N5F2_NITER	Glycine cleavage system protein H OS=Nitrosomonas europaea GN=gcvH1 PE=3 SV=1	0.592721	0.000537232	4
tr|Q82TG8|Q82TG8_NITEU	Nitric oxide reductase NorQ protein OS=Nitrosomonas europaea (strain ATCC 19718 / NBRC 14298) GN=cbbQ PE=4 SV=1	0.632513	0.000739337	15
tr|Q82X91|Q82X91_NITEU	6-phosphogluconate dehydrogenase OS=Nitrosomonas europaea (strain ATCC 19718 / NBRC 14298) GN=NE0397 PE=4 SV=1	1.98338	0.0013333	4
tr|Q3SSM2|Q3SSM2_NITWN	Alkyl hydroperoxide reductase AhpD OS=Nitrobacter winogradskyi (strain Nb-255 / ATCC 25391) GN=Nwi_1458 PE=3 SV=1	2.34868	0.00182073	4
tr|A0A136N5Q5|A0A136N5Q5_NITER	PfkB family of carbohydrate kinase OS=Nitrosomonas europaea GN=UZ02_AOB001001723 PE=4 SV=1	0.471521	0.00182447	5
tr|Q82V66|Q82V66_NITEU	Uncharacterized protein OS=Nitrosomonas europaea (strain ATCC 19718 / NBRC 14298) GN=NE1235 PE=4 SV=1	1.7595	0.00208906	7
tr|Q82WC1|Q82WC1_NITEU	TPR repeat OS=Nitrosomonas europaea (strain ATCC 19718 / NBRC 14298) GN=cycH PE=4 SV=1	1.77983	0.00256417	8
tr|Q82TT8|Q82TT8_NITEU	Carboxy-terminal processing protease OS=Nitrosomonas europaea (strain ATCC 19718 / NBRC 14298) GN=NE1782 PE=3 SV=1	1.23119	0.00259152	27
tr|Q82V57|Q82V57_NITEU	Uncharacterized protein OS=Nitrosomonas europaea (strain ATCC 19718 / NBRC 14298) GN=NE1244 PE=4 SV=1	1.78202	0.00270488	2
tr|Q82SC1|Q82SC1_NITEU	Ribonucleotide reductase large subunit OS=Nitrosomonas europaea (strain ATCC 19718 / NBRC 14298) GN=nrdA PE=4 SV=1	0.538652	0.00283211	5
tr|Q82UH5|Q82UH5_NITEU	Uncharacterized protein OS=Nitrosomonas europaea (strain ATCC 19718 / NBRC 14298) GN=dsbC PE=4 SV=1	3.31874	0.00283976	6
tr|Q82XD8|Q82XD8_NITEU	Uncharacterized protein OS=Nitrosomonas europaea (strain ATCC 19718 / NBRC 14298) GN=NE0339 PE=4 SV=1	1.41847	0.00301896	2
tr|Q82WN2|Q82WN2_NITEU	TonB-dependent receptor protein OS=Nitrosomonas europaea (strain ATCC 19718 / NBRC 14298) GN=NE0636 PE=3 SV=1	0.56228	0.0031561	15
sp|Q04508|AMOB_NITEU	Ammonia monooxygenase OS=Nitrosomonas europaea (strain ATCC 19718 / NBRC 14298) GN=amoB1 PE=1 SV=2	0.619405	0.00344997	26
tr|A0A136N099|A0A136N099_NITER	Uncharacterized protein OS=Nitrosomonas europaea GN=UZ02_AOB001002096 PE=4 SV=1	2.96554	0.00353607	6
tr|Q82W71|Q82W71_NITEU	Uncharacterized protein OS=Nitrosomonas europaea (strain ATCC 19718 / NBRC 14298) GN=NE0824 PE=4 SV=1	2.17911	0.00355729	12
tr|Q82SW7|Q82SW7_NITEU	Uncharacterized protein OS=Nitrosomonas europaea (strain ATCC 19718 / NBRC 14298) GN=NE2179 PE=4 SV=1	1.84449	0.00411316	8
tr|Q820R6|Q820R6_NITEU	Acriflavin resistance protein:Heavy metal efflux pump CzcA OS=Nitrosomonas europaea (strain ATCC 19718 / NBRC 14298) GN=NE0345 PE=3 SV=1	0.530479	0.00458093	6
tr|Q82TG2|Q82TG2_NITEU	Carbonic anhydrase OS=Nitrosomonas europaea (strain ATCC 19718 / NBRC 14298) GN=NE1926 PE=3 SV=1	1.5357	0.00486627	7
tr|Q82X90|Q82X90_NITEU	Glucose-6-phosphate 1-dehydrogenase OS=Nitrosomonas europaea (strain ATCC 19718 / NBRC 14298) GN=zwf PE=3 SV=1	1.69747	0.005059	6
tr|Q82WY8|Q82WY8_NITEU	Uncharacterized protein OS=Nitrosomonas europaea (strain ATCC 19718 / NBRC 14298) GN=NE0512 PE=4 SV=1	1.80284	0.00616903	11
tr|A0A136NUN8|A0A136NUN8_NITER	Porin OS=Nitrosomonas europaea GN=UZ02_AOB001000214 PE=4 SV=1	0.75462	0.00622753	12
tr|Q82VB3|Q82VB3_NITEU	Serine proteases, subtilase family OS=Nitrosomonas europaea (strain ATCC 19718 / NBRC 14298) GN=NE1183 PE=4 SV=1	1.48494	0.00641628	4
sp|Q82T07|PHK_NITEU	Probable phosphoketolase OS=Nitrosomonas europaea (strain ATCC 19718 / NBRC 14298) GN=NE2135 PE=3 SV=1	2.18501	0.00688024	17
tr|Q82X44|Q82X44_NITEU	RNA polymerase-binding transcription factor DksA OS=Nitrosomonas europaea (strain ATCC 19718 / NBRC 14298) GN=dksA PE=3 SV=1	0.766494	0.00721681	9
tr|Q3SPN8|Q3SPN8_NITWN	Uncharacterized protein OS=Nitrobacter winogradskyi (strain Nb-255 / ATCC 25391) GN=Nwi_2500 PE=4 SV=1	1.96147	0.00733494	2
tr|Q82SA6|Q82SA6_NITEU	Uncharacterized protein OS=Nitrosomonas europaea (strain ATCC 19718 / NBRC 14298) GN=NE2440 PE=4 SV=1	5.94419	0.0074437	2
tr|A0A136MUM4|A0A136MUM4_NITER	Metal-binding protein SmbP OS=Nitrosomonas europaea GN=smbP PE=4 SV=1	2.22314	0.00764917	6
tr|Q3SUN6|Q3SUN6_NITWN	Uncharacterized protein OS=Nitrobacter winogradskyi (strain Nb-255 / ATCC 25391) GN=Nwi_0739 PE=4 SV=1	0.300533	0.00771812	3
tr|Q820M5|Q820M5_NITEU	Sucrose synthase:Glycosyl transferases group 1 OS=Nitrosomonas europaea (strain ATCC 19718 / NBRC 14298) GN=ss2 PE=1 SV=1	2.73998	0.0081189	7
tr|Q82VZ7|Q82VZ7_NITEU	Periplasmic component of the Tol biopolymer transport system OS=Nitrosomonas europaea (strain ATCC 19718 / NBRC 14298) GN=NE0902 PE=4 SV=1	4.25828	0.00905842	4
tr|Q81ZM1|Q81ZM1_NITEU	Possible (U92432) ORF4 [Nitrosospira sp. NpAV] OS=Nitrosomonas europaea (strain ATCC 19718 / NBRC 14298) GN=NE0942 PE=4 SV=1	1.41316	0.00906726	9
tr|Q82U48|Q82U48_NITEU	Uncharacterized protein OS=Nitrosomonas europaea (strain ATCC 19718 / NBRC 14298) GN=NE1659 PE=4 SV=1	2.11695	0.00941348	3
tr|Q82W72|Q82W72_NITEU	TPR repeat OS=Nitrosomonas europaea (strain ATCC 19718 / NBRC 14298) GN=NE0823 PE=4 SV=1	1.8474	0.00984542	13
tr|Q82WP3|Q82WP3_NITEU	DUF176 OS=Nitrosomonas europaea (strain ATCC 19718 / NBRC 14298) GN=NE0621 PE=1 SV=1	1.26613	0.0106209	2
tr|A0A136N888|A0A136N888_NITER	ATP-dependent Clp protease ATP-binding subunit ClpX OS=Nitrosomonas europaea GN=clpX PE=3 SV=1	0.746688	0.011015	16
tr|Q82SR2|Q82SR2_NITEU	Uncharacterized protein OS=Nitrosomonas europaea (strain ATCC 19718 / NBRC 14298) GN=NE2245 PE=1 SV=1	1.47515	0.0114449	6
tr|Q82V30|Q82V30_NITEU	Uncharacterized protein OS=Nitrosomonas europaea (strain ATCC 19718 / NBRC 14298) GN=NE1280 PE=4 SV=1	2.1113	0.0115411	3
tr|Q82WJ8|Q82WJ8_NITEU	Probable oxidoreductase OS=Nitrosomonas europaea (strain ATCC 19718 / NBRC 14298) GN=NE0676 PE=4 SV=1	0.709476	0.0116259	3
tr|Q82X92|Q82X92_NITEU	Uncharacterized protein OS=Nitrosomonas europaea (strain ATCC 19718 / NBRC 14298) GN=NE0396 PE=4 SV=1	2.68618	0.0118345	6
tr|Q82XH8|Q82XH8_NITEU	Uncharacterized protein OS=Nitrosomonas europaea (strain ATCC 19718 / NBRC 14298) GN=NE0295 PE=4 SV=1	1.23986	0.0122931	5
sp|Q82W17|SURA_NITEU	Chaperone SurA OS=Nitrosomonas europaea (strain ATCC 19718 / NBRC 14298) GN=surA PE=3 SV=1	2.08368	0.0124542	3
sp|Q82S90|DAPD_NITEU	2,3,4,5-tetrahydropyridine-2,6-dicarboxylate N-succinyltransferase OS=Nitrosomonas europaea (strain ATCC 19718 / NBRC 14298) GN=dapD PE=3 SV=1	1.35176	0.0128462	7
tr|A0A136NQA1|A0A136NQA1_NITER	3-isopropylmalate dehydratase large subunit OS=Nitrosomonas europaea GN=leuC PE=3 SV=1	1.35513	0.0132074	6
tr|A0A136N5F3|A0A136N5F3_NITER	Aminomethyltransferase OS=Nitrosomonas europaea GN=gcvT PE=3 SV=1	0.604534	0.0133856	9
tr|Q82WU2|Q82WU2_NITEU	Cytosol aminopeptidase OS=Nitrosomonas europaea (strain ATCC 19718 / NBRC 14298) GN=NE0569 PE=3 SV=1	1.22793	0.0134512	5
tr|Q82TY9|Q82TY9_NITEU	SUA5/yciO/yrdC family:Sua5/YciO/YrdC/YwlC protein family OS=Nitrosomonas europaea (strain ATCC 19718 / NBRC 14298) GN=NE1725 PE=4 SV=1	1.24799	0.0134606	2
tr|Q82SG2|Q82SG2_NITEU	BolA-like protein OS=Nitrosomonas europaea (strain ATCC 19718 / NBRC 14298) GN=NE2377 PE=3 SV=1	1.32871	0.0141536	6
tr|Q82VZ8|Q82VZ8_NITEU	PDZ domain (Also known as DHR or GLGF) OS=Nitrosomonas europaea (strain ATCC 19718 / NBRC 14298) GN=NE0901 PE=4 SV=1	1.47186	0.0141995	19
tr|Q82V65|Q82V65_NITEU	Uncharacterized protein OS=Nitrosomonas europaea (strain ATCC 19718 / NBRC 14298) GN=NE1236 PE=4 SV=1	4.30865	0.0144459	18
tr|Q82XN8|Q82XN8_NITEU	Bacterial outer membrane protein OS=Nitrosomonas europaea (strain ATCC 19718 / NBRC 14298) GN=pal PE=3 SV=1	0.513959	0.0145746	13
tr|Q82WR9|Q82WR9_NITEU	Uncharacterized protein OS=Nitrosomonas europaea (strain ATCC 19718 / NBRC 14298) GN=hemY PE=4 SV=1	1.16273	0.0150469	3
tr|Q82WL0|Q82WL0_NITEU	Methylenetetrahydrofolate reductase OS=Nitrosomonas europaea (strain ATCC 19718 / NBRC 14298) GN=metF PE=3 SV=1	1.62091	0.015503	2
tr|A0A136NQ79|A0A136NQ79_NITER	Tryptophan synthase alpha chain OS=Nitrosomonas europaea GN=trpA PE=3 SV=1	0.849373	0.0156658	5
sp|Q82TZ9|ISPT_NITEU	Isoprenyl transferase OS=Nitrosomonas europaea (strain ATCC 19718 / NBRC 14298) GN=uppS PE=3 SV=1	0.575757	0.0159154	4
tr|A0A136MNK2|A0A136MNK2_NITER	Triosephosphate isomerase OS=Nitrosomonas europaea GN=tpiA PE=3 SV=1	0.751952	0.0163873	8
sp|Q3SR42|Y1990_NITWN	UPF0753 protein Nwi_1990 OS=Nitrobacter winogradskyi (strain Nb-255 / ATCC 25391) GN=Nwi_1990 PE=3 SV=1	0.627202	0.0164448	5
tr|Q82WJ0|Q82WJ0_NITEU	Possible cytochrome-c oxidase (EC 1.9.3.1) chain II OS=Nitrosomonas europaea (strain ATCC 19718 / NBRC 14298) GN=coxB PE=4 SV=1	1.41611	0.0177825	3
tr|A0A136N4L6|A0A136N4L6_NITER	Metallo-beta-lactamase superfamily protein OS=Nitrosomonas europaea GN=UZ02_AOB001001837 PE=3 SV=1	1.36683	0.0193587	2
tr|Q3SQC3|Q3SQC3_NITWN	Uncharacterized protein OS=Nitrobacter winogradskyi (strain Nb-255 / ATCC 25391) GN=Nwi_2264 PE=4 SV=1	1.56617	0.0197043	3
tr|Q82TH2|Q82TH2_NITEU	Polyprenyl synthetase OS=Nitrosomonas europaea (strain ATCC 19718 / NBRC 14298) GN=ispB PE=3 SV=1	0.796507	0.020821	2
tr|A0A136NMC2|A0A136NMC2_NITER	Transcriptional regulator MraZ OS=Nitrosomonas europaea GN=UZ02_AOB001000706 PE=3 SV=1	1.51636	0.0210191	5
sp|Q82WF3|PYRC_NITEU	Dihydroorotase OS=Nitrosomonas europaea (strain ATCC 19718 / NBRC 14298) GN=pyrC PE=3 SV=1	0.612818	0.0221432	4
tr|Q82VN7|Q82VN7_NITEU	Bacterial extracellular solute-binding protein, family 1 OS=Nitrosomonas europaea (strain ATCC 19718 / NBRC 14298) GN=NE1029 PE=4 SV=1	1.16397	0.023788	11
tr|Q3SP52|Q3SP52_NITWN	Alkyl hydroperoxide reductase/ Thiol specific antioxidant/ Mal allergen OS=Nitrobacter winogradskyi (strain Nb-255 / ATCC 25391) GN=Nwi_2686 PE=4 SV=1	1.67871	0.0239887	3
sp|Q82SP4|G6PI_NITEU	Glucose-6-phosphate isomerase OS=Nitrosomonas europaea (strain ATCC 19718 / NBRC 14298) GN=pgi PE=3 SV=1	1.66794	0.025129	2
tr|A0A136NUH9|A0A136NUH9_NITER	1-deoxy-D-xylulose 5-phosphate reductoisomerase OS=Nitrosomonas europaea GN=dxr PE=3 SV=1	0.526445	0.0252067	3
tr|Q82Y64|Q82Y64_NITEU	Cytochrome c, class I OS=Nitrosomonas europaea (strain ATCC 19718 / NBRC 14298) GN=NE0024 PE=4 SV=1	1.44025	0.0256866	2
tr|Q82XG0|Q82XG0_NITEU	Uncharacterized protein OS=Nitrosomonas europaea (strain ATCC 19718 / NBRC 14298) GN=NE0314 PE=4 SV=1	0.431096	0.0260915	3
tr|Q82V13|Q82V13_NITEU	TPR repeat OS=Nitrosomonas europaea (strain ATCC 19718 / NBRC 14298) GN=NE1298 PE=4 SV=1	0.668068	0.0261047	3
tr|Q82VH5|Q82VH5_NITEU	HlyD family secretion protein OS=Nitrosomonas europaea (strain ATCC 19718 / NBRC 14298) GN=NE1113 PE=3 SV=1	1.96995	0.0264101	2
sp|Q82VS8|MURE_NITEU	UDP-N-acetylmuramoyl-L-alanyl-D-glutamate--2,6-diaminopimelate ligase OS=Nitrosomonas europaea (strain ATCC 19718 / NBRC 14298) GN=murE PE=3 SV=1	1.39354	0.0264891	3
tr|Q82US6|Q82US6_NITEU	Putative uroporphyrin-III C-methyltransferase OS=Nitrosomonas europaea (strain ATCC 19718 / NBRC 14298) GN=NE1403 PE=4 SV=1	2.50744	0.0280166	2
sp|Q82WQ4|GCSPA_NITEU	Probable glycine dehydrogenase (decarboxylating) subunit 1 OS=Nitrosomonas europaea (strain ATCC 19718 / NBRC 14298) GN=gcvPA PE=3 SV=1	0.600633	0.0287323	10
tr|Q82UN3|Q82UN3_NITEU	Iron-regulated ABC transporter ATPase subunit SufC OS=Nitrosomonas europaea (strain ATCC 19718 / NBRC 14298) GN=ycf16 PE=4 SV=1	0.619288	0.0287328	9
tr|Q82SZ4|Q82SZ4_NITEU	Phosphoglycolate phosphatase OS=Nitrosomonas europaea (strain ATCC 19718 / NBRC 14298) GN=cbbZ PE=3 SV=1	0.536495	0.0300072	3
sp|Q82WL1|SAHH_NITEU	Adenosylhomocysteinase OS=Nitrosomonas europaea (strain ATCC 19718 / NBRC 14298) GN=ahcY PE=3 SV=1	0.749004	0.030111	7
tr|Q82WF0|Q82WF0_NITEU	TonB-dependent receptor protein OS=Nitrosomonas europaea (strain ATCC 19718 / NBRC 14298) GN=NE0731 PE=3 SV=1	0.763328	0.030711	27
tr|Q82SF3|Q82SF3_NITEU	Bacterial SH3 domain homologue OS=Nitrosomonas europaea (strain ATCC 19718 / NBRC 14298) GN=NE2386 PE=4 SV=1	1.35979	0.030999	6
tr|Q82VF4|Q82VF4_NITEU	Uncharacterized protein OS=Nitrosomonas europaea (strain ATCC 19718 / NBRC 14298) GN=NE1136 PE=4 SV=1	0.612567	0.0310541	2
tr|Q3STD4|Q3STD4_NITWN	Peptidase S1C, Do OS=Nitrobacter winogradskyi (strain Nb-255 / ATCC 25391) GN=Nwi_1195 PE=4 SV=1	0.563307	0.0311462	2
tr|Q82VG7|Q82VG7_NITEU	Uncharacterized protein OS=Nitrosomonas europaea (strain ATCC 19718 / NBRC 14298) GN=NE1121 PE=4 SV=1	3.17504	0.0320889	12
tr|A0A136NP89|A0A136NP89_NITER	Glucose-1-phosphate adenylyltransferase OS=Nitrosomonas europaea GN=glgC PE=3 SV=1	1.57585	0.0337845	12
sp|Q82X77|RS8_NITEU	30S ribosomal protein S8 OS=Nitrosomonas europaea (strain ATCC 19718 / NBRC 14298) GN=rpsH PE=3 SV=1	0.852262	0.0351455	2
tr|Q82TQ7|Q82TQ7_NITEU	Ribosome-binding ATPase YchF OS=Nitrosomonas europaea (strain ATCC 19718 / NBRC 14298) GN=ychF PE=3 SV=1	1.13304	0.0354852	7
tr|Q3SVW3|Q3SVW3_NITWN	Cold-shock DNA-binding protein family OS=Nitrobacter winogradskyi (strain Nb-255 / ATCC 25391) GN=Nwi_0311 PE=4 SV=1	0.669608	0.0356963	2
tr|Q82U92|Q82U92_NITEU	General (Type II) secretion pathway (GSP) D protein OS=Nitrosomonas europaea (strain ATCC 19718 / NBRC 14298) GN=NE1604 PE=3 SV=1	0.739943	0.0371851	3
tr|Q82VG9|Q82VG9_NITEU	Uncharacterized protein OS=Nitrosomonas europaea (strain ATCC 19718 / NBRC 14298) GN=NE1119 PE=4 SV=1	3.73871	0.0372316	4
tr|Q820N8|Q820N8_NITEU	Esterase/lipase/thioesterase family active site:Lipase (Class 3) OS=Nitrosomonas europaea (strain ATCC 19718 / NBRC 14298) GN=NE0879 PE=4 SV=1	1.34619	0.0379019	3
tr|Q3SUK3|Q3SUK3_NITWN	Cytochrome c, class I OS=Nitrobacter winogradskyi (strain Nb-255 / ATCC 25391) GN=Nwi_0773 PE=4 SV=1	0.652681	0.0384184	7
tr|Q82T81|Q82T81_NITEU	Putative cation-efflux system signal peptide protein OS=Nitrosomonas europaea (strain ATCC 19718 / NBRC 14298) GN=NE2037 PE=3 SV=1	2.94918	0.0399626	3
tr|Q82XB9|Q82XB9_NITEU	Thiol:disulfide interchange protein OS=Nitrosomonas europaea (strain ATCC 19718 / NBRC 14298) GN=dsbA PE=3 SV=1	1.50966	0.0404337	6
sp|Q820K3|EFTS_NITEU	Elongation factor Ts OS=Nitrosomonas europaea (strain ATCC 19718 / NBRC 14298) GN=tsf PE=3 SV=1	0.699037	0.0410248	9
tr|Q82XS3|Q82XS3_NITEU	Uncharacterized protein OS=Nitrosomonas europaea (strain ATCC 19718 / NBRC 14298) GN=NE0179 PE=4 SV=1	1.57641	0.0413807	15
tr|Q82X49|Q82X49_NITEU	Uncharacterized protein OS=Nitrosomonas europaea (strain ATCC 19718 / NBRC 14298) GN=NE0446 PE=4 SV=1	1.83474	0.042209	2
tr|A0A136MRI4|A0A136MRI4_NITER	Group 1 glycosyl transferase OS=Nitrosomonas europaea GN=UZ02_AOB001002405 PE=4 SV=1	1.20887	0.043397	5
tr|Q820D3|Q820D3_NITEU	Glutamine--fructose-6-phosphate aminotransferase [isomerizing] OS=Nitrosomonas europaea (strain ATCC 19718 / NBRC 14298) GN=glmS PE=3 SV=1	0.764102	0.0439745	4
tr|Q82VZ2|Q82VZ2_NITEU	S-(hydroxymethyl)glutathione dehydrogenase OS=Nitrosomonas europaea (strain ATCC 19718 / NBRC 14298) GN=adhC1 PE=3 SV=1	1.39383	0.0449395	3
tr|Q82VZ6|Q82VZ6_NITEU	Probable cytochrome c OS=Nitrosomonas europaea (strain ATCC 19718 / NBRC 14298) GN=NE0903 PE=4 SV=1	1.3982	0.0458694	10
tr|Q82TE6|Q82TE6_NITEU	Uncharacterized protein family UPF0003 OS=Nitrosomonas europaea (strain ATCC 19718 / NBRC 14298) GN=yjeP PE=4 SV=1	1.70183	0.0458786	2
tr|Q82XR2|Q82XR2_NITEU	Uncharacterized protein OS=Nitrosomonas europaea (strain ATCC 19718 / NBRC 14298) GN=NE0192 PE=4 SV=1	1.78049	0.046529	4
tr|Q82V84|Q82V84_NITEU	Short-chain dehydrogenase/reductase (SDR) superfamily OS=Nitrosomonas europaea (strain ATCC 19718 / NBRC 14298) GN=NE1215 PE=3 SV=1	2.26196	0.0474116	5
sp|Q3STP0|FENR_NITWN	Ferredoxin--NADP reductase OS=Nitrobacter winogradskyi (strain Nb-255 / ATCC 25391) GN=Nwi_1089 PE=3 SV=1	0.638829	0.0476031	2
tr|Q82TA6|Q82TA6_NITEU	Uncharacterized protein OS=Nitrosomonas europaea (strain ATCC 19718 / NBRC 14298) GN=NE2001 PE=4 SV=1	1.23444	0.0476772	22
sp|Q3SSV4|RL5_NITWN	50S ribosomal protein L5 OS=Nitrobacter winogradskyi (strain Nb-255 / ATCC 25391) GN=rplE PE=3 SV=1	0.652225	0.0478672	2
tr|A0A136NAW9|A0A136NAW9_NITER	Ribonuclease G and E OS=Nitrosomonas europaea GN=UZ02_AOB001001321 PE=3 SV=1	0.765777	0.0487805	15
tr|Q82TM8|Q82TM8_NITEU	Uncharacterized protein OS=Nitrosomonas europaea (strain ATCC 19718 / NBRC 14298) GN=NE1856 PE=4 SV=1	1.47827	0.0491783	19
tr|Q82UJ3|Q82UJ3_NITEU	Putative copper-containing oxidoreductase signal peptide protein OS=Nitrosomonas europaea (strain ATCC 19718 / NBRC 14298) GN=NE1491 PE=4 SV=1	1.32834	0.0493261	2
tr|A0A136MPX4|A0A136MPX4_NITER	Heat shock protein HtpX OS=Nitrosomonas europaea GN=htpX_2 PE=3 SV=1	1.38874	0.0498763	5
tr|A0A136NJF4|A0A136NJF4_NITER	4-hydroxy-3-methylbut-2-enyl diphosphate reductase OS=Nitrosomonas europaea GN=ispH PE=3 SV=1	0.655004	0.051306	3
tr|Q82TH6|Q82TH6_NITEU	Glutaredoxin OS=Nitrosomonas europaea (strain ATCC 19718 / NBRC 14298) GN=NE1911 PE=3 SV=1	2.2458	0.051358	4
tr|Q3SV60|Q3SV60_NITWN	Uncharacterized protein OS=Nitrobacter winogradskyi (strain Nb-255 / ATCC 25391) GN=Nwi_0564 PE=4 SV=1	0.382336	0.0519249	4
tr|Q82TK1|Q82TK1_NITEU	Catalase OS=Nitrosomonas europaea (strain ATCC 19718 / NBRC 14298) GN=katA PE=3 SV=1	1.25738	0.0522092	14
tr|Q82UX4|Q82UX4_NITEU	UDP-glucose/GDP-mannose dehydrogenase family OS=Nitrosomonas europaea (strain ATCC 19718 / NBRC 14298) GN=udg PE=3 SV=1	1.22294	0.0527708	7
tr|Q82U96|Q82U96_NITEU	TPR repeat OS=Nitrosomonas europaea (strain ATCC 19718 / NBRC 14298) GN=NE1600 PE=4 SV=1	1.80646	0.0530482	12
tr|A0A136NCV0|A0A136NCV0_NITER	Cell division inhibitor MinC OS=Nitrosomonas europaea GN=minC PE=3 SV=1	0.765003	0.0540402	11
tr|A0A136N6M8|A0A136N6M8_NITER	Tetraacyldisaccharide 4'-kinase OS=Nitrosomonas europaea GN=lpxK PE=3 SV=1	1.87727	0.0544767	2
tr|Q3SUR3|Q3SUR3_NITWN	Cytochrome c, class I OS=Nitrobacter winogradskyi (strain Nb-255 / ATCC 25391) GN=Nwi_0712 PE=4 SV=1	0.633252	0.0552833	2
tr|Q81ZZ3|Q81ZZ3_NITEU	MrcA penicillin-binding 1 (Peptidoglycan synthetase) transmembrane protein OS=Nitrosomonas europaea (strain ATCC 19718 / NBRC 14298) GN=mrcA PE=1 SV=1	2.08224	0.0553319	2
tr|Q820M9|Q820M9_NITEU	FtsK/SpoIIIE family:AAA ATPase superfamily OS=Nitrosomonas europaea (strain ATCC 19718 / NBRC 14298) GN=ftsK PE=3 SV=1	1.50704	0.0558202	2
tr|Q82XU3|Q82XU3_NITEU	HlyD family secretion protein OS=Nitrosomonas europaea (strain ATCC 19718 / NBRC 14298) GN=mexE PE=3 SV=1	1.20133	0.0576087	8
sp|Q82WD0|IF2_NITEU	Translation initiation factor IF-2 OS=Nitrosomonas europaea (strain ATCC 19718 / NBRC 14298) GN=infB PE=3 SV=1	1.20291	0.0577295	13
tr|Q82W75|Q82W75_NITEU	Zinc-containing alcohol dehydrogenase superfamily OS=Nitrosomonas europaea (strain ATCC 19718 / NBRC 14298) GN=NE0820 PE=3 SV=1	1.55576	0.0588085	7
tr|Q82V60|Q82V60_NITEU	Tyrosinase OS=Nitrosomonas europaea (strain ATCC 19718 / NBRC 14298) GN=NE1241 PE=4 SV=1	1.44466	0.0592333	7
tr|A0A136N6Q2|A0A136N6Q2_NITER	30S ribosomal protein S4 OS=Nitrosomonas europaea GN=rps4 PE=3 SV=1	0.800098	0.0600701	9
tr|Q82WC3|Q82WC3_NITEU	Periplasmic protein thiol:disulfide oxidoreductase DsbE OS=Nitrosomonas europaea (strain ATCC 19718 / NBRC 14298) GN=ccmG PE=4 SV=1	1.6939	0.0605015	4
sp|Q3SNK1|METE_NITWN	5-methyltetrahydropteroyltriglutamate--homocysteine methyltransferase OS=Nitrobacter winogradskyi (strain Nb-255 / ATCC 25391) GN=metE PE=3 SV=1	1.49396	0.0624019	8
tr|Q3SR47|Q3SR47_NITWN	Carboxysome shell protein CsoS2 OS=Nitrobacter winogradskyi (strain Nb-255 / ATCC 25391) GN=Nwi_1985 PE=4 SV=1	0.633561	0.0625835	9
tr|Q3SQ50|Q3SQ50_NITWN	Uncharacterized protein OS=Nitrobacter winogradskyi (strain Nb-255 / ATCC 25391) GN=Nwi_2337 PE=4 SV=1	1.83796	0.0628479	7
tr|Q3SSF1|Q3SSF1_NITWN	Amino acid ABC transporter substrate-binding protein, PAAT family OS=Nitrobacter winogradskyi (strain Nb-255 / ATCC 25391) GN=Nwi_1529 PE=3 SV=1	0.789608	0.0632879	2
tr|Q82XU7|Q82XU7_NITEU	Outer membrane protein assembly factor BamB OS=Nitrosomonas europaea (strain ATCC 19718 / NBRC 14298) GN=bamB PE=3 SV=1	1.25832	0.0640695	6
tr|Q82TW7|Q82TW7_NITEU	Uncharacterized protein OS=Nitrosomonas europaea (strain ATCC 19718 / NBRC 14298) GN=NE1752 PE=4 SV=1	1.49806	0.0641078	10
tr|Q82U80|Q82U80_NITEU	Glutamate dehydrogenase OS=Nitrosomonas europaea (strain ATCC 19718 / NBRC 14298) GN=gdhA PE=3 SV=1	0.82656	0.0645915	17
tr|Q820J3|Q820J3_NITEU	Cytochrome c, class IC:Cytochrome c, class I OS=Nitrosomonas europaea (strain ATCC 19718 / NBRC 14298) GN=NE2058 PE=4 SV=1	1.86372	0.0664751	3
tr|Q3SRF0|Q3SRF0_NITWN	NADH-quinone oxidoreductase OS=Nitrobacter winogradskyi (strain Nb-255 / ATCC 25391) GN=Nwi_1881 PE=3 SV=1	0.649318	0.0677678	4
tr|Q82X57|Q82X57_NITEU	Putative malate oxidoreductase (Malic enzyme) OS=Nitrosomonas europaea (strain ATCC 19718 / NBRC 14298) GN=NE0438 PE=3 SV=1	1.32714	0.0678083	4
tr|Q3STW5|Q3STW5_NITWN	Phasin 2 OS=Nitrobacter winogradskyi (strain Nb-255 / ATCC 25391) GN=Nwi_1014 PE=4 SV=1	3.10187	0.0693842	3
tr|A0A136NV16|A0A136NV16_NITER	Uncharacterized protein OS=Nitrosomonas europaea GN=UZ02_AOB001000186 PE=4 SV=1	2.39584	0.0709373	3
tr|Q3SNW5|Q3SNW5_NITWN	RNA polymerase sigma factor OS=Nitrobacter winogradskyi (strain Nb-255 / ATCC 25391) GN=Nwi_2773 PE=3 SV=1	0.662539	0.0725249	5
tr|Q82UL0|Q82UL0_NITEU	Phosphoribulokinase OS=Nitrosomonas europaea (strain ATCC 19718 / NBRC 14298) GN=cbbP PE=3 SV=1	0.735186	0.0727743	13
sp|Q3SWP3|KATG_NITWN	Catalase-peroxidase OS=Nitrobacter winogradskyi (strain Nb-255 / ATCC 25391) GN=katG PE=3 SV=1	0.501662	0.0728908	7
tr|Q82SE3|Q82SE3_NITEU	Na(+)-translocating NADH-quinone reductase subunit A OS=Nitrosomonas europaea (strain ATCC 19718 / NBRC 14298) GN=nqrA PE=3 SV=1	1.17684	0.0737694	3
tr|Q82VC0|Q82VC0_NITEU	Uncharacterized protein family UPF0020 OS=Nitrosomonas europaea (strain ATCC 19718 / NBRC 14298) GN=NE1174 PE=3 SV=1	1.17687	0.0754159	2
tr|Q820Q2|Q820Q2_NITEU	Leucine-rich repeat:Ferric uptake regulator family OS=Nitrosomonas europaea (strain ATCC 19718 / NBRC 14298) GN=fur1 PE=3 SV=1	1.3712	0.0754178	6
tr|Q82S57|Q82S57_NITEU	L-sorbosone dehydrogenase OS=Nitrosomonas europaea (strain ATCC 19718 / NBRC 14298) GN=NE2501 PE=4 SV=1	1.35598	0.0755964	3
tr|A0A136N5F4|A0A136N5F4_NITER	Glycine dehydrogenase (aminomethyl-transferring) OS=Nitrosomonas europaea GN=UZ02_AOB001001724 PE=3 SV=1	0.670148	0.0762464	23
tr|A0A136NP26|A0A136NP26_NITER	Multicopper oxidase OS=Nitrosomonas europaea GN=UZ02_AOB001000623 PE=4 SV=1	1.32932	0.0769656	6
tr|A0A136NX54|A0A136NX54_NITER	Protein RecA OS=Nitrosomonas europaea GN=recA PE=3 SV=1	0.825726	0.0785241	10
tr|Q82TK7|Q82TK7_NITEU	Uncharacterized protein OS=Nitrosomonas europaea (strain ATCC 19718 / NBRC 14298) GN=NE1879 PE=4 SV=1	0.653146	0.0785667	4
tr|A0A136NV96|A0A136NV96_NITER	Ribulose bisophosphate carboxylase OS=Nitrosomonas europaea GN=rbcL PE=3 SV=1	0.875245	0.0809212	25
tr|Q82WA8|Q82WA8_NITEU	Aminotransferases class-I OS=Nitrosomonas europaea (strain ATCC 19718 / NBRC 14298) GN=aatA PE=3 SV=1	0.818856	0.0820654	3
tr|A0A136NQ40|A0A136NQ40_NITER	50S ribosomal protein L11 OS=Nitrosomonas europaea GN=rplK PE=3 SV=1	0.854313	0.0820847	4
tr|A0A136N0S0|A0A136N0S0_NITER	30S ribosomal protein S5 OS=Nitrosomonas europaea GN=rpsE PE=3 SV=1	0.779941	0.0832776	9
sp|Q81ZU6|GLGB_NITEU	1,4-alpha-glucan branching enzyme GlgB OS=Nitrosomonas europaea (strain ATCC 19718 / NBRC 14298) GN=glgB PE=3 SV=1	1.25697	0.083946	2
sp|Q3SSY0|RPOB_NITWN	DNA-directed RNA polymerase subunit beta OS=Nitrobacter winogradskyi (strain Nb-255 / ATCC 25391) GN=rpoB PE=3 SV=1	0.70326	0.0859478	4
tr|Q82UM9|Q82UM9_NITEU	DUF214 OS=Nitrosomonas europaea (strain ATCC 19718 / NBRC 14298) GN=NE1453 PE=3 SV=1	1.49422	0.087024	2
tr|Q82SZ8|Q82SZ8_NITEU	Uncharacterized protein OS=Nitrosomonas europaea (strain ATCC 19718 / NBRC 14298) GN=NE2145 PE=4 SV=1	1.92083	0.0877443	3
tr|Q3SR56|Q3SR56_NITWN	ATPase associated with various cellular activities, AAA_5 OS=Nitrobacter winogradskyi (strain Nb-255 / ATCC 25391) GN=Nwi_1976 PE=4 SV=1	0.652402	0.0879772	4
sp|Q82U60|FABH_NITEU	3-oxoacyl-[acyl-carrier-protein] synthase 3 OS=Nitrosomonas europaea (strain ATCC 19718 / NBRC 14298) GN=fabH PE=3 SV=1	0.712647	0.0888957	2
sp|Q82Y58|TIG_NITEU	Trigger factor OS=Nitrosomonas europaea (strain ATCC 19718 / NBRC 14298) GN=tig PE=3 SV=1	0.813936	0.0890528	13
tr|Q82XT4|Q82XT4_NITEU	Multidrug resistance protein MexB OS=Nitrosomonas europaea (strain ATCC 19718 / NBRC 14298) GN=NE0168 PE=3 SV=1	1.15814	0.0895233	8
tr|A0A136MNN1|A0A136MNN1_NITER	NADH-quinone oxidoreductase OS=Nitrosomonas europaea GN=nuoC PE=3 SV=1	0.830322	0.0915729	7
tr|Q82VX5|Q82VX5_NITEU	Multicopper oxidase type 1 OS=Nitrosomonas europaea (strain ATCC 19718 / NBRC 14298) GN=aniA PE=1 SV=1	1.28716	0.0919091	13
tr|Q82XC4|Q82XC4_NITEU	Pyruvate dehydrogenase E1 component OS=Nitrosomonas europaea (strain ATCC 19718 / NBRC 14298) GN=aceE PE=4 SV=1	1.20835	0.0933258	21
tr|Q82XN0|Q82XN0_NITEU	DUF186 OS=Nitrosomonas europaea (strain ATCC 19718 / NBRC 14298) GN=NE0227 PE=4 SV=1	1.21379	0.0934209	3
tr|Q82U35|Q82U35_NITEU	Putative arsenate reductase OS=Nitrosomonas europaea (strain ATCC 19718 / NBRC 14298) GN=yfgD PE=3 SV=1	2.20138	0.0934403	3
tr|Q3SQJ6|Q3SQJ6_NITWN	10 kDa chaperonin OS=Nitrobacter winogradskyi (strain Nb-255 / ATCC 25391) GN=groS PE=3 SV=1	0.520338	0.0939027	3
tr|Q82UE5|Q82UE5_NITEU	DUF209 OS=Nitrosomonas europaea (strain ATCC 19718 / NBRC 14298) GN=NE1545 PE=3 SV=1	2.2229	0.0939144	6
sp|Q82T75|RPOB_NITEU	DNA-directed RNA polymerase subunit beta OS=Nitrosomonas europaea (strain ATCC 19718 / NBRC 14298) GN=rpoB PE=3 SV=1	0.894795	0.0941004	33
tr|Q3SP03|Q3SP03_NITWN	Glyceraldehyde-3-phosphate dehydrogenase OS=Nitrobacter winogradskyi (strain Nb-255 / ATCC 25391) GN=Nwi_2735 PE=3 SV=1	0.749424	0.0947036	6
tr|A0A136N496|A0A136N496_NITER	Acetyltransferase component of pyruvate dehydrogenase complex OS=Nitrosomonas europaea GN=aceF PE=3 SV=1	1.26223	0.0947387	2
sp|Q3SR45|RBL1A_NITWN	Ribulose bisphosphate carboxylase large chain 1 OS=Nitrobacter winogradskyi (strain Nb-255 / ATCC 25391) GN=cbbL1 PE=3 SV=1	0.717788	0.0952055	8
tr|Q82WX7|Q82WX7_NITEU	Dihydropteroate synthase OS=Nitrosomonas europaea (strain ATCC 19718 / NBRC 14298) GN=folP PE=3 SV=1	2.17336	0.0953877	2
tr|Q3STP9|Q3STP9_NITWN	CHRD protein OS=Nitrobacter winogradskyi (strain Nb-255 / ATCC 25391) GN=Nwi_1080 PE=4 SV=1	1.84316	0.0961351	4
tr|Q82WS9|Q82WS9_NITEU	Prokaryotic sulfate-/thiosulfate-binding protein OS=Nitrosomonas europaea (strain ATCC 19718 / NBRC 14298) GN=sbp1 PE=4 SV=1	1.64236	0.096256	3
tr|Q82UG1|Q82UG1_NITEU	Putative 3-hydroxyacyl-CoA dehydrogenase oxidoreductase protein OS=Nitrosomonas europaea (strain ATCC 19718 / NBRC 14298) GN=NE1528 PE=4 SV=1	1.44356	0.0973706	13
tr|Q82V09|Q82V09_NITEU	Putative transposase OS=Nitrosomonas europaea (strain ATCC 19718 / NBRC 14298) GN=NE1302 PE=4 SV=1	1.35695	0.098668	3
sp|Q82T69|RS7_NITEU	30S ribosomal protein S7 OS=Nitrosomonas europaea (strain ATCC 19718 / NBRC 14298) GN=rpsG PE=3 SV=1	0.880648	0.0998733	6
tr|Q82W21|Q82W21_NITEU	Phosphoribosylamine--glycine ligase OS=Nitrosomonas europaea (strain ATCC 19718 / NBRC 14298) GN=purD PE=3 SV=1	1.20248	0.100064	3
tr|A0A136NY26|A0A136NY26_NITER	Uncharacterized protein OS=Nitrosomonas europaea GN=UZ02_AOB001000011 PE=4 SV=1	0.732256	0.101852	2
tr|A0A136MW92|A0A136MW92_NITER	Cation transporter transmembrane protein OS=Nitrosomonas europaea GN=UZ02_AOB001002247 PE=3 SV=1	0.273274	0.101956	5
tr|Q3SNX1|Q3SNX1_NITWN	Uncharacterized protein OS=Nitrobacter winogradskyi (strain Nb-255 / ATCC 25391) GN=Nwi_2767 PE=4 SV=1	0.534185	0.103895	2
tr|Q82XY9|Q82XY9_NITEU	D-isomer specific 2-hydroxyacid dehydrogenase OS=Nitrosomonas europaea (strain ATCC 19718 / NBRC 14298) GN=hprA PE=3 SV=1	0.38094	0.106551	2
sp|Q3SPT8|GREA_NITWN	Transcription elongation factor GreA OS=Nitrobacter winogradskyi (strain Nb-255 / ATCC 25391) GN=greA PE=3 SV=1	1.25327	0.106733	2
tr|A0A136NY01|A0A136NY01_NITER	Transposase OS=Nitrosomonas europaea GN=UZ02_AOB001000014 PE=4 SV=1	1.30689	0.107303	2
tr|Q82V94|Q82V94_NITEU	TPR repeat OS=Nitrosomonas europaea (strain ATCC 19718 / NBRC 14298) GN=NE1204 PE=4 SV=1	1.64633	0.107515	5
sp|Q82UP3|ARGD_NITEU	Acetylornithine aminotransferase OS=Nitrosomonas europaea (strain ATCC 19718 / NBRC 14298) GN=argD PE=3 SV=1	0.790358	0.109485	7
tr|Q82XB3|Q82XB3_NITEU	Outer membrane efflux protein OS=Nitrosomonas europaea (strain ATCC 19718 / NBRC 14298) GN=NE0373 PE=4 SV=1	0.874558	0.113064	7
sp|Q82SP7|HSLV_NITEU	ATP-dependent protease subunit HslV OS=Nitrosomonas europaea (strain ATCC 19718 / NBRC 14298) GN=hslV PE=3 SV=3	0.787722	0.11651	2
tr|A0A136MUU9|A0A136MUU9_NITER	Nucleoid-associated protein YbaB OS=Nitrosomonas europaea GN=ybaB PE=3 SV=1	1.40155	0.118459	5
tr|Q82TF9|Q82TF9_NITEU	Thioredoxin reductase OS=Nitrosomonas europaea (strain ATCC 19718 / NBRC 14298) GN=trxB PE=3 SV=1	0.640081	0.118875	3
tr|Q82SG5|Q82SG5_NITEU	Citrate synthase OS=Nitrosomonas europaea (strain ATCC 19718 / NBRC 14298) GN=gltA PE=3 SV=1	1.65646	0.119442	11
tr|Q82T34|Q82T34_NITEU	Uncharacterized protein OS=Nitrosomonas europaea (strain ATCC 19718 / NBRC 14298) GN=NE2095 PE=4 SV=1	1.36145	0.120822	2
tr|Q820H6|Q820H6_NITEU	Thiol:disulfide interchange protein DsbD OS=Nitrosomonas europaea (strain ATCC 19718 / NBRC 14298) GN=dsbD PE=3 SV=1	1.30284	0.121059	4
tr|A0A136N2J1|A0A136N2J1_NITER	30S ribosomal protein S21 OS=Nitrosomonas europaea GN=rpsU PE=3 SV=1	1.75981	0.121877	3
sp|Q82V28|HISZ_NITEU	ATP phosphoribosyltransferase regulatory subunit OS=Nitrosomonas europaea (strain ATCC 19718 / NBRC 14298) GN=hisZ PE=3 SV=1	1.46664	0.123045	2
tr|A0A136NUI5|A0A136NUI5_NITER	30S ribosomal protein S2 OS=Nitrosomonas europaea GN=rpsB PE=3 SV=1	0.869836	0.123212	16
tr|Q3SS17|Q3SS17_NITWN	FeS assembly ATPase SufC OS=Nitrobacter winogradskyi (strain Nb-255 / ATCC 25391) GN=Nwi_1663 PE=4 SV=1	1.74907	0.124147	2
sp|Q3SSV2|RS8_NITWN	30S ribosomal protein S8 OS=Nitrobacter winogradskyi (strain Nb-255 / ATCC 25391) GN=rpsH PE=3 SV=1	0.608162	0.125696	2
tr|Q82VD4|Q82VD4_NITEU	Polyprenyl synthetase OS=Nitrosomonas europaea (strain ATCC 19718 / NBRC 14298) GN=ispA PE=3 SV=1	0.556851	0.126204	4
tr|A0A136NV37|A0A136NV37_NITER	UTP--glucose-1-phosphate uridylyltransferase OS=Nitrosomonas europaea GN=galU1 PE=3 SV=1	0.566952	0.127561	2
tr|Q82V59|Q82V59_NITEU	Uncharacterized protein OS=Nitrosomonas europaea (strain ATCC 19718 / NBRC 14298) GN=NE1242 PE=1 SV=1	1.44749	0.129567	2
tr|Q3SRG4|Q3SRG4_NITWN	Uncharacterized protein OS=Nitrobacter winogradskyi (strain Nb-255 / ATCC 25391) GN=Nwi_1867 PE=4 SV=1	1.35342	0.130513	4
sp|Q3SSU7|RL15_NITWN	50S ribosomal protein L15 OS=Nitrobacter winogradskyi (strain Nb-255 / ATCC 25391) GN=rplO PE=3 SV=1	0.807584	0.131148	2
tr|A0A136N4M9|A0A136N4M9_NITER	Aspartyl-tRNA synthetase OS=Nitrosomonas europaea GN=aspS_1 PE=3 SV=1	0.715884	0.132692	12
sp|Q3STA8|RPIA_NITWN	Ribose-5-phosphate isomerase A OS=Nitrobacter winogradskyi (strain Nb-255 / ATCC 25391) GN=rpiA PE=3 SV=1	0.756734	0.132781	2
tr|Q82Y54|Q82Y54_NITEU	Aminotransferase class-V OS=Nitrosomonas europaea (strain ATCC 19718 / NBRC 14298) GN=NE0034 PE=3 SV=1	0.768607	0.134275	10
tr|Q82TD6|Q82TD6_NITEU	30S ribosomal protein S1 OS=Nitrosomonas europaea (strain ATCC 19718 / NBRC 14298) GN=rpsA PE=3 SV=1	0.700279	0.135013	26
tr|A0A136NF51|A0A136NF51_NITER	Cytidylate kinase OS=Nitrosomonas europaea GN=cmk PE=3 SV=1	0.875306	0.135455	10
tr|Q82UF7|Q82UF7_NITEU	TonB-dependent receptor protein OS=Nitrosomonas europaea (strain ATCC 19718 / NBRC 14298) GN=NE1532 PE=3 SV=1	0.751251	0.135881	5
tr|Q3SR09|Q3SR09_NITWN	Uncharacterized protein OS=Nitrobacter winogradskyi (strain Nb-255 / ATCC 25391) GN=Nwi_2023 PE=4 SV=1	0.548445	0.136106	3
tr|Q3SNJ4|Q3SNJ4_NITWN	Uncharacterized protein OS=Nitrobacter winogradskyi (strain Nb-255 / ATCC 25391) GN=Nwi_2897 PE=4 SV=1	0.867668	0.136122	4
tr|Q7BTP5|Q7BTP5_NITER	Ammonia monooxygenase subunit A2 OS=Nitrosomonas europaea GN=amoA2 PE=4 SV=1	0.809233	0.140709	5
tr|Q82WI5|Q82WI5_NITEU	Aspartate-semialdehyde dehydrogenase OS=Nitrosomonas europaea (strain ATCC 19718 / NBRC 14298) GN=asd PE=3 SV=1	1.35815	0.141151	5
tr|Q82W40|Q82W40_NITEU	Uncharacterized protein OS=Nitrosomonas europaea (strain ATCC 19718 / NBRC 14298) GN=NE0858 PE=4 SV=1	1.2339	0.141195	8
tr|Q82Y82|Q82Y82_NITEU	DNA gyrase subunit B OS=Nitrosomonas europaea (strain ATCC 19718 / NBRC 14298) GN=gyrB PE=3 SV=1	1.19677	0.141726	11
sp|Q82WM5|HIS4_NITEU	1-(5-phosphoribosyl)-5-[(5-phosphoribosylamino)methylideneamino] imidazole-4-carboxamide isomerase OS=Nitrosomonas europaea (strain ATCC 19718 / NBRC 14298) GN=hisA PE=3 SV=1	0.8377	0.142443	7
tr|Q3STC6|Q3STC6_NITWN	Histone-like DNA-binding protein OS=Nitrobacter winogradskyi (strain Nb-255 / ATCC 25391) GN=Nwi_1203 PE=3 SV=1	0.879627	0.146335	4
tr|Q82T15|Q82T15_NITEU	NadC nicotinate-nucleotide pyrophosphorylase (Carboxylating) quinolinate phosphoribosyltransferase (Decarboxylating) OS=Nitrosomonas europaea (strain ATCC 19718 / NBRC 14298) GN=nadC PE=3 SV=1	0.729141	0.147327	2
tr|Q3SNB2|Q3SNB2_NITWN	Uncharacterized protein OS=Nitrobacter winogradskyi (strain Nb-255 / ATCC 25391) GN=Nwi_2979 PE=4 SV=1	0.687761	0.147891	2
sp|Q82W32|PUR7_NITEU	Phosphoribosylaminoimidazole-succinocarboxamide synthase OS=Nitrosomonas europaea (strain ATCC 19718 / NBRC 14298) GN=purC PE=3 SV=1	0.783473	0.149856	3
tr|Q82TS1|Q82TS1_NITEU	Possible similar to capsular polysaccharide biosynthesis OS=Nitrosomonas europaea (strain ATCC 19718 / NBRC 14298) GN=yveL PE=4 SV=1	0.554476	0.150043	5
tr|A0A136N2A6|A0A136N2A6_NITER	30S ribosomal protein S6 OS=Nitrosomonas europaea GN=rpsF PE=3 SV=1	0.907921	0.150225	4
tr|Q820H1|Q820H1_NITEU	GTP-binding elongation factor:Elongation factor Tu domain 2 OS=Nitrosomonas europaea (strain ATCC 19718 / NBRC 14298) GN=typA PE=4 SV=1	0.739766	0.1503	4
sp|Q81ZS7|SYQ_NITEU	Glutamine--tRNA ligase OS=Nitrosomonas europaea (strain ATCC 19718 / NBRC 14298) GN=glnS1 PE=3 SV=1	1.07825	0.150734	8
tr|Q3SPV9|Q3SPV9_NITWN	Uncharacterized protein OS=Nitrobacter winogradskyi (strain Nb-255 / ATCC 25391) GN=Nwi_2428 PE=4 SV=1	1.24264	0.151063	5
tr|A0A136NX33|A0A136NX33_NITER	Membrane-bound proton-translocating pyrophosphatase OS=Nitrosomonas europaea GN=hppA PE=3 SV=1	1.20465	0.152235	8
tr|A0A136MKH7|A0A136MKH7_NITER	Universal stress protein OS=Nitrosomonas europaea GN=UZ02_AOB001002626 PE=3 SV=1	1.26777	0.15389	2
tr|Q82VQ8|Q82VQ8_NITEU	Uncharacterized protein OS=Nitrosomonas europaea (strain ATCC 19718 / NBRC 14298) GN=NE1008 PE=4 SV=1	0.687509	0.153918	3
tr|Q820D1|Q820D1_NITEU	M18 family aminopeptidase OS=Nitrosomonas europaea (strain ATCC 19718 / NBRC 14298) GN=NE1533 PE=3 SV=1	1.58863	0.154807	2
tr|Q82U46|Q82U46_NITEU	Carbamoyl-phosphate synthase small chain OS=Nitrosomonas europaea (strain ATCC 19718 / NBRC 14298) GN=carA PE=3 SV=1	0.755056	0.155342	4
tr|Q82XT3|Q82XT3_NITEU	HlyD family secretion protein OS=Nitrosomonas europaea (strain ATCC 19718 / NBRC 14298) GN=acrA,mtcA,lir PE=3 SV=1	1.21567	0.15794	10
tr|A0A136N7D7|A0A136N7D7_NITER	CsbD family protein (Fragment) OS=Nitrosomonas europaea GN=UZ02_AOB001001597 PE=3 SV=1	1.63516	0.159326	2
tr|A0A136N2A5|A0A136N2A5_NITER	F0F1 ATP synthase subunit alpha OS=Nitrosomonas europaea GN=atpA PE=3 SV=1	0.773855	0.159989	29
sp|Q82WM3|HIS81_NITEU	Histidinol-phosphate aminotransferase 1 OS=Nitrosomonas europaea (strain ATCC 19718 / NBRC 14298) GN=hisC1 PE=3 SV=1	0.444966	0.160028	2
tr|Q82XF0|Q82XF0_NITEU	Fructose-bisphosphate aldolase, class-II OS=Nitrosomonas europaea (strain ATCC 19718 / NBRC 14298) GN=cbbA PE=3 SV=1	1.11285	0.163231	20
tr|Q3SNW7|Q3SNW7_NITWN	Response regulator receiver OS=Nitrobacter winogradskyi (strain Nb-255 / ATCC 25391) GN=Nwi_2771 PE=4 SV=1	0.691794	0.164651	3
tr|Q82U47|Q82U47_NITEU	Transcription elongation factor GreA OS=Nitrosomonas europaea (strain ATCC 19718 / NBRC 14298) GN=greA PE=3 SV=1	1.34272	0.165105	9
tr|Q82V69|Q82V69_NITEU	Uncharacterized protein OS=Nitrosomonas europaea (strain ATCC 19718 / NBRC 14298) GN=NE1232 PE=4 SV=1	1.46092	0.165263	6
tr|Q82TG9|Q82TG9_NITEU	von Willebrand factor type A domain OS=Nitrosomonas europaea (strain ATCC 19718 / NBRC 14298) GN=cbbO PE=4 SV=1	0.804806	0.167182	25
sp|Q3SPG4|CH603_NITWN	60 kDa chaperonin 3 OS=Nitrobacter winogradskyi (strain Nb-255 / ATCC 25391) GN=groL3 PE=3 SV=1	1.52453	0.168304	3
tr|A0A136MRJ2|A0A136MRJ2_NITER	Chain length determinant protein OS=Nitrosomonas europaea GN=epsB PE=4 SV=1	0.702138	0.169497	2
tr|Q82VE3|Q82VE3_NITEU	Possible sec-independent protein translocase protein TatC OS=Nitrosomonas europaea (strain ATCC 19718 / NBRC 14298) GN=NE1151 PE=4 SV=1	0.622353	0.17016	2
sp|Q82TW4|DEF1_NITEU	Peptide deformylase 1 OS=Nitrosomonas europaea (strain ATCC 19718 / NBRC 14298) GN=def1 PE=3 SV=1	1.18239	0.171739	2
tr|Q82Y83|Q82Y83_NITEU	DNA polymerase III subunit beta OS=Nitrosomonas europaea (strain ATCC 19718 / NBRC 14298) GN=dnaN PE=4 SV=1	1.32391	0.172778	4
tr|Q82Y62|Q82Y62_NITEU	Aminotransferase class-III pyridoxal-phosphate OS=Nitrosomonas europaea (strain ATCC 19718 / NBRC 14298) GN=bioA PE=3 SV=1	1.24158	0.173033	4
tr|Q3SSZ3|Q3SSZ3_NITWN	Putative outer membrane protein OS=Nitrobacter winogradskyi (strain Nb-255 / ATCC 25391) GN=Nwi_1337 PE=4 SV=1	0.711629	0.173832	2
tr|A0A136NCJ2|A0A136NCJ2_NITER	Dihydroxy-acid dehydratase OS=Nitrosomonas europaea GN=UZ02_AOB001001171 PE=3 SV=1	1.19885	0.175742	17
tr|A0A136MNG3|A0A136MNG3_NITER	NADH dehydrogenase subunit D OS=Nitrosomonas europaea GN=nuoD PE=3 SV=1	0.794665	0.177476	8
tr|Q82UN9|Q82UN9_NITEU	Cysteine synthase OS=Nitrosomonas europaea (strain ATCC 19718 / NBRC 14298) GN=cysM PE=3 SV=1	1.49314	0.181302	2
sp|Q3SQJ5|CH602_NITWN	60 kDa chaperonin 2 OS=Nitrobacter winogradskyi (strain Nb-255 / ATCC 25391) GN=groL2 PE=3 SV=1	0.70109	0.183513	12
tr|A0A136NQ21|A0A136NQ21_NITER	50S ribosomal protein L10 OS=Nitrosomonas europaea GN=rplJ PE=3 SV=1	0.776276	0.183607	7
tr|Q82VG1|Q82VG1_NITEU	Asparagine synthase OS=Nitrosomonas europaea (strain ATCC 19718 / NBRC 14298) GN=asnB,asn PE=4 SV=1	1.24172	0.186402	10
tr|A0A136NS33|A0A136NS33_NITER	Fructose-bisphosphatase OS=Nitrosomonas europaea GN=cbbF PE=3 SV=1	0.907488	0.187511	10
sp|Q3SQ46|ILVC_NITWN	Ketol-acid reductoisomerase OS=Nitrobacter winogradskyi (strain Nb-255 / ATCC 25391) GN=ilvC PE=3 SV=1	0.656702	0.1877	3
sp|Q82V23|HFQ_NITEU	RNA-binding protein Hfq OS=Nitrosomonas europaea (strain ATCC 19718 / NBRC 14298) GN=hfq PE=3 SV=1	1.57978	0.190032	4
tr|Q820R5|Q820R5_NITEU	Ribonuclease R OS=Nitrosomonas europaea (strain ATCC 19718 / NBRC 14298) GN=rnr PE=3 SV=1	1.21164	0.190708	5
tr|A0A136NME5|A0A136NME5_NITER	Uroporphyrinogen decarboxylase OS=Nitrosomonas europaea GN=hemE PE=3 SV=1	1.24516	0.192113	3
tr|Q3SWA6|Q3SWA6_NITWN	TPR repeat protein OS=Nitrobacter winogradskyi (strain Nb-255 / ATCC 25391) GN=Nwi_0167 PE=4 SV=1	0.815538	0.193864	2
tr|Q82X95|Q82X95_NITEU	Pyrroline-5-carboxylate reductase OS=Nitrosomonas europaea (strain ATCC 19718 / NBRC 14298) GN=proC PE=3 SV=1	1.36944	0.194281	3
tr|A0A136NAK5|A0A136NAK5_NITER	D-alanyl-D-alanine carboxypeptidase OS=Nitrosomonas europaea GN=dac PE=3 SV=1	1.11729	0.195183	4
tr|A0A136MNS5|A0A136MNS5_NITER	NADH dehydrogenase subunit B OS=Nitrosomonas europaea GN=nuoB PE=3 SV=1	0.841919	0.196413	3
tr|Q82W00|Q82W00_NITEU	D-isomer specific 2-hydroxyacid dehydrogenase OS=Nitrosomonas europaea (strain ATCC 19718 / NBRC 14298) GN=ldhA PE=3 SV=1	0.751779	0.196475	4
sp|Q82XI7|THIG_NITEU	Thiazole synthase OS=Nitrosomonas europaea (strain ATCC 19718 / NBRC 14298) GN=thiG PE=3 SV=1	1.31513	0.196615	3
tr|Q82WL7|Q82WL7_NITEU	AccC1 biotin carboxylase protein OS=Nitrosomonas europaea (strain ATCC 19718 / NBRC 14298) GN=accC1 PE=4 SV=1	1.13366	0.197704	8
tr|Q82UF3|Q82UF3_NITEU	BNR repeat OS=Nitrosomonas europaea (strain ATCC 19718 / NBRC 14298) GN=NE1537 PE=4 SV=1	1.4651	0.198396	7
tr|Q82TI9|Q82TI9_NITEU	Uncharacterized protein OS=Nitrosomonas europaea (strain ATCC 19718 / NBRC 14298) GN=NE1898 PE=3 SV=1	1.54002	0.198915	4
tr|Q82WM8|Q82WM8_NITEU	HIT (Histidine triad) family OS=Nitrosomonas europaea (strain ATCC 19718 / NBRC 14298) GN=hitA PE=4 SV=1	1.16666	0.199534	2
tr|Q3SPD1|Q3SPD1_NITWN	Protein-disulfide isomerase OS=Nitrobacter winogradskyi (strain Nb-255 / ATCC 25391) GN=Nwi_2607 PE=4 SV=1	1.22445	0.19967	3
tr|A0A136N6Q0|A0A136N6Q0_NITER	M24 family metallopeptidase OS=Nitrosomonas europaea GN=pepP PE=3 SV=1	1.15071	0.199678	2
tr|A0A136N8M7|A0A136N8M7_NITER	3-methyl-2-oxobutanoate hydroxymethyltransferase OS=Nitrosomonas europaea GN=panB PE=3 SV=1	1.29052	0.200617	2
tr|Q82T65|Q82T65_NITEU	Putative similar to copper export proteins OS=Nitrosomonas europaea (strain ATCC 19718 / NBRC 14298) GN=NE2059 PE=4 SV=1	0.876208	0.200643	3
tr|Q82VY5|Q82VY5_NITEU	Uncharacterized protein OS=Nitrosomonas europaea (strain ATCC 19718 / NBRC 14298) GN=NE0914 PE=4 SV=1	1.47957	0.200656	3
tr|Q82X33|Q82X33_NITEU	Glycosyltransferase family 35 OS=Nitrosomonas europaea (strain ATCC 19718 / NBRC 14298) GN=NE0466 PE=3 SV=1	1.7968	0.200906	12
sp|Q3SSU9|RS5_NITWN	30S ribosomal protein S5 OS=Nitrobacter winogradskyi (strain Nb-255 / ATCC 25391) GN=rpsE PE=3 SV=1	0.734929	0.201652	2
tr|Q82WY2|Q82WY2_NITEU	Glutathione S-transferase C terminus OS=Nitrosomonas europaea (strain ATCC 19718 / NBRC 14298) GN=NE0522 PE=4 SV=1	1.64963	0.202586	2
sp|Q82T72|RL1_NITEU	50S ribosomal protein L1 OS=Nitrosomonas europaea (strain ATCC 19718 / NBRC 14298) GN=rplA PE=3 SV=2	0.908981	0.202613	10
tr|A0A136NCJ4|A0A136NCJ4_NITER	Cytochrome c-552 OS=Nitrosomonas europaea GN=cyt_c552 PE=4 SV=1	2.01389	0.202762	5
tr|Q3SMU9|Q3SMU9_NITWN	DNA polymerase III subunit beta OS=Nitrobacter winogradskyi (strain Nb-255 / ATCC 25391) GN=Nwi_0002 PE=4 SV=1	0.656828	0.203702	2
tr|Q820J4|Q820J4_NITEU	Transcription termination/antitermination protein NusG OS=Nitrosomonas europaea (strain ATCC 19718 / NBRC 14298) GN=nusG PE=3 SV=1	0.79293	0.203871	6
tr|Q82XM8|Q82XM8_NITEU	RNA polymerase sigma factor RpoD OS=Nitrosomonas europaea (strain ATCC 19718 / NBRC 14298) GN=rpoD PE=3 SV=1	0.81014	0.207917	18
tr|Q3SSQ3|Q3SSQ3_NITWN	Endoribonuclease L-PSP OS=Nitrobacter winogradskyi (strain Nb-255 / ATCC 25391) GN=Nwi_1427 PE=4 SV=1	1.80117	0.208295	2
tr|Q3SP28|Q3SP28_NITWN	ATP-dependent zinc metalloprotease FtsH OS=Nitrobacter winogradskyi (strain Nb-255 / ATCC 25391) GN=ftsH PE=3 SV=1	0.745075	0.210886	4
tr|Q820I5|Q820I5_NITEU	Exodeoxyribonuclease III:Exodeoxyribonuclease III xth OS=Nitrosomonas europaea (strain ATCC 19718 / NBRC 14298) GN=xthA2 PE=4 SV=1	0.795773	0.211124	2
tr|Q82XN7|Q82XN7_NITEU	TPR repeat OS=Nitrosomonas europaea (strain ATCC 19718 / NBRC 14298) GN=NE0220 PE=4 SV=1	1.19537	0.211578	10
tr|Q82SP5|Q82SP5_NITEU	Thiolase OS=Nitrosomonas europaea (strain ATCC 19718 / NBRC 14298) GN=bktB PE=3 SV=1	0.319231	0.212416	2
tr|Q82TF5|Q82TF5_NITEU	Adenylate kinase OS=Nitrosomonas europaea (strain ATCC 19718 / NBRC 14298) GN=adk PE=3 SV=1	0.865659	0.213177	5
tr|Q3SP45|Q3SP45_NITWN	Phosphoribulokinase OS=Nitrobacter winogradskyi (strain Nb-255 / ATCC 25391) GN=Nwi_2693 PE=3 SV=1	0.673328	0.213609	3
sp|Q82X86|RL23_NITEU	50S ribosomal protein L23 OS=Nitrosomonas europaea (strain ATCC 19718 / NBRC 14298) GN=rplW PE=3 SV=1	0.836855	0.213995	8
tr|Q82TS2|Q82TS2_NITEU	Uncharacterized protein OS=Nitrosomonas europaea (strain ATCC 19718 / NBRC 14298) GN=NE1802 PE=4 SV=1	0.727014	0.214363	3
tr|Q82VN2|Q82VN2_NITEU	Thioredoxin OS=Nitrosomonas europaea (strain ATCC 19718 / NBRC 14298) GN=trxA PE=3 SV=1	1.22645	0.215041	5
tr|A0A136NFE8|A0A136NFE8_NITER	Orotidine 5'-phosphate decarboxylase OS=Nitrosomonas europaea GN=pyrF PE=3 SV=1	1.39864	0.215563	2
tr|Q82Y06|Q82Y06_NITEU	Thioredoxin OS=Nitrosomonas europaea (strain ATCC 19718 / NBRC 14298) GN=NE0084 PE=1 SV=1	1.70871	0.218073	2
tr|Q82UE1|Q82UE1_NITEU	AMP-dependent synthetase and ligase OS=Nitrosomonas europaea (strain ATCC 19718 / NBRC 14298) GN=NE1549 PE=4 SV=1	1.2487	0.218963	5
tr|Q82T66|Q82T66_NITEU	Uncharacterized protein OS=Nitrosomonas europaea (strain ATCC 19718 / NBRC 14298) GN=NE2057 PE=4 SV=1	0.782145	0.219219	7
tr|Q3SPF6|Q3SPF6_NITWN	Cytochrome c, class I OS=Nitrobacter winogradskyi (strain Nb-255 / ATCC 25391) GN=Nwi_2582 PE=4 SV=1	1.25969	0.222644	3
tr|Q82V92|Q82V92_NITEU	Glutathione peroxidase OS=Nitrosomonas europaea (strain ATCC 19718 / NBRC 14298) GN=NE1206 PE=3 SV=1	1.34486	0.222842	3
tr|Q82SS1|Q82SS1_NITEU	Uncharacterized protein OS=Nitrosomonas europaea (strain ATCC 19718 / NBRC 14298) GN=NE2236 PE=4 SV=1	0.619889	0.223046	2
tr|Q82T63|Q82T63_NITEU	Ammonia monooxygenase subunit C OS=Nitrosomonas europaea (strain ATCC 19718 / NBRC 14298) GN=amoC2 PE=4 SV=1	0.571444	0.223794	7
sp|Q82Y15|ORN_NITEU	Oligoribonuclease OS=Nitrosomonas europaea (strain ATCC 19718 / NBRC 14298) GN=orn PE=3 SV=1	0.515607	0.224324	2
tr|Q82T80|Q82T80_NITEU	Myeloperoxidase, thyroid peroxidase, cyclooxygenase catalytic domain OS=Nitrosomonas europaea (strain ATCC 19718 / NBRC 14298) GN=NE2038 PE=4 SV=1	0.574031	0.224587	8
tr|Q82X07|Q82X07_NITEU	Uncharacterized protein OS=Nitrosomonas europaea (strain ATCC 19718 / NBRC 14298) GN=NE0493 PE=4 SV=1	1.23755	0.227168	2
tr|A0A136NQ29|A0A136NQ29_NITER	DNA-directed RNA polymerase subunit OS=Nitrosomonas europaea GN=rpoC PE=3 SV=1	0.905602	0.227884	34
tr|A0A136N0T4|A0A136N0T4_NITER	50S ribosomal protein L4 OS=Nitrosomonas europaea GN=rplD PE=3 SV=1	0.818115	0.228535	10
tr|A0A136NA92|A0A136NA92_NITER	Uncharacterized protein OS=Nitrosomonas europaea GN=UZ02_AOB001001388 PE=4 SV=1	0.647147	0.228738	3
tr|Q82WX1|Q82WX1_NITEU	BNR repeat OS=Nitrosomonas europaea (strain ATCC 19718 / NBRC 14298) GN=NE0536 PE=4 SV=1	1.38469	0.22997	8
tr|Q82WB0|Q82WB0_NITEU	Putative (AJ245540) NrfJ [Wolinella succinogenes] OS=Nitrosomonas europaea (strain ATCC 19718 / NBRC 14298) GN=NE0784 PE=4 SV=1	1.25383	0.230903	2
sp|Q82Y30|HPRK_NITEU	HPr kinase/phosphorylase OS=Nitrosomonas europaea (strain ATCC 19718 / NBRC 14298) GN=hprK PE=3 SV=1	1.53798	0.233581	2
tr|Q820K5|Q820K5_NITEU	Dihydroorotase OS=Nitrosomonas europaea (strain ATCC 19718 / NBRC 14298) GN=pyrX PE=3 SV=1	1.06376	0.234202	4
tr|Q82RZ4|Q82RZ4_NITEU	Metallo-beta-lactamase superfamily OS=Nitrosomonas europaea (strain ATCC 19718 / NBRC 14298) GN=NE2571 PE=4 SV=1	1.39785	0.235609	3
tr|Q82WK0|Q82WK0_NITEU	FAD linked oxidase, N-terminal OS=Nitrosomonas europaea (strain ATCC 19718 / NBRC 14298) GN=glcE PE=4 SV=1	0.665248	0.23588	5
tr|Q82Y51|Q82Y51_NITEU	Possible pcm protein-L-isoaspartate o-methyltransferase OS=Nitrosomonas europaea (strain ATCC 19718 / NBRC 14298) GN=pcm PE=4 SV=1	0.734493	0.237964	5
tr|Q82X56|Q82X56_NITEU	Possible serB phosphoserine phosphatase protein OS=Nitrosomonas europaea (strain ATCC 19718 / NBRC 14298) GN=serB PE=4 SV=1	0.751701	0.238096	6
tr|Q82TR8|Q82TR8_NITEU	ATPase components of ABC transporters with duplicated ATPase domains OS=Nitrosomonas europaea (strain ATCC 19718 / NBRC 14298) GN=NE1806 PE=4 SV=1	1.29497	0.239165	6
tr|Q82XA7|Q82XA7_NITEU	Iron-sulfur-dependent L-serine dehydratase single chain form OS=Nitrosomonas europaea (strain ATCC 19718 / NBRC 14298) GN=NE0380 PE=4 SV=1	0.676686	0.239321	3
tr|Q82T09|Q82T09_NITEU	Aspartokinase OS=Nitrosomonas europaea (strain ATCC 19718 / NBRC 14298) GN=lysC PE=3 SV=1	0.863915	0.239411	7
sp|Q82UP6|METE_NITEU	5-methyltetrahydropteroyltriglutamate--homocysteine methyltransferase OS=Nitrosomonas europaea (strain ATCC 19718 / NBRC 14298) GN=metE PE=3 SV=1	0.83764	0.240302	18
tr|A0A136N0Q4|A0A136N0Q4_NITER	30S ribosomal protein S11 OS=Nitrosomonas europaea GN=rpsK PE=3 SV=1	0.77649	0.241415	5
tr|Q82SX9|Q82SX9_NITEU	DegT/DnrJ/EryC1/StrS family OS=Nitrosomonas europaea (strain ATCC 19718 / NBRC 14298) GN=NE2167 PE=3 SV=1	1.49293	0.241625	5
tr|Q82VB7|Q82VB7_NITEU	Putative transmembrane protein OS=Nitrosomonas europaea (strain ATCC 19718 / NBRC 14298) GN=NE1179 PE=4 SV=1	1.41632	0.244245	18
tr|Q820H4|Q820H4_NITEU	UvrABC system protein A OS=Nitrosomonas europaea (strain ATCC 19718 / NBRC 14298) GN=uvrA1 PE=3 SV=1	0.891012	0.245624	4
tr|Q820M2|Q820M2_NITEU	Fimbrial protein pilin:Bacterial general secretion pathway protein H OS=Nitrosomonas europaea (strain ATCC 19718 / NBRC 14298) GN=NE1308 PE=3 SV=1	1.93397	0.247721	4
tr|Q3SP46|Q3SP46_NITWN	Fructose-bisphosphate aldolase OS=Nitrobacter winogradskyi (strain Nb-255 / ATCC 25391) GN=Nwi_2692 PE=3 SV=1	0.755769	0.248169	6
tr|A0A136N5H0|A0A136N5H0_NITER	Phosphoenolpyruvate carboxylase OS=Nitrosomonas europaea GN=ppc PE=3 SV=1	1.15093	0.24823	13
tr|Q82XZ5|Q82XZ5_NITEU	Inosine-5'-monophosphate dehydrogenase OS=Nitrosomonas europaea (strain ATCC 19718 / NBRC 14298) GN=guaB PE=3 SV=1	1.40637	0.249106	13
tr|A0A136N881|A0A136N881_NITER	Peptidyl-prolyl cis-trans isomerase OS=Nitrosomonas europaea GN=ppiA PE=3 SV=1	1.31227	0.249679	3
tr|Q82SZ3|Q82SZ3_NITEU	Anthranilate synthase component I and chorismate binding enzyme OS=Nitrosomonas europaea (strain ATCC 19718 / NBRC 14298) GN=trpE PE=4 SV=1	0.826592	0.251792	3
sp|P59810|YIDC_NITEU	Membrane protein insertase YidC OS=Nitrosomonas europaea (strain ATCC 19718 / NBRC 14298) GN=yidC PE=3 SV=1	1.17409	0.25225	11
sp|Q82US7|ISPF_NITEU	2-C-methyl-D-erythritol 2,4-cyclodiphosphate synthase OS=Nitrosomonas europaea (strain ATCC 19718 / NBRC 14298) GN=ispF PE=3 SV=1	1.40674	0.252455	2
tr|Q82TF4|Q82TF4_NITEU	Pyrophosphate--fructose 6-phosphate 1-phosphotransferase OS=Nitrosomonas europaea (strain ATCC 19718 / NBRC 14298) GN=pfp PE=3 SV=1	1.11362	0.253291	15
tr|Q820H7|Q820H7_NITEU	Transketolase:Dehydrogenase, E1 component OS=Nitrosomonas europaea (strain ATCC 19718 / NBRC 14298) GN=odhA PE=4 SV=1	1.14096	0.256815	11
tr|Q82SL4|Q82SL4_NITEU	Uncharacterized NAD(FAD)-dependent dehydrogenases OS=Nitrosomonas europaea (strain ATCC 19718 / NBRC 14298) GN=NE2303 PE=4 SV=1	1.16027	0.259388	4
tr|Q82WC2|Q82WC2_NITEU	Putative cytochrome C-type biogenesis protein CcmH OS=Nitrosomonas europaea (strain ATCC 19718 / NBRC 14298) GN=ccmH PE=4 SV=1	1.45007	0.261782	3
tr|Q3STW6|Q3STW6_NITWN	Uncharacterized protein OS=Nitrobacter winogradskyi (strain Nb-255 / ATCC 25391) GN=Nwi_1013 PE=4 SV=1	1.5282	0.262283	5
tr|A0A136N705|A0A136N705_NITER	Prephenate dehydratase/chorismate mutase OS=Nitrosomonas europaea GN=pheA PE=4 SV=1	0.871846	0.262751	5
sp|Q3SRY8|RS18_NITWN	30S ribosomal protein S18 OS=Nitrobacter winogradskyi (strain Nb-255 / ATCC 25391) GN=rpsR PE=3 SV=1	1.55822	0.26346	2
tr|Q82X25|Q82X25_NITEU	Helix-turn-helix protein, CopG family OS=Nitrosomonas europaea (strain ATCC 19718 / NBRC 14298) GN=NE0475 PE=4 SV=1	1.32089	0.26541	2
tr|Q82Y16|Q82Y16_NITEU	Putative alpha-glucan phosphorylase, putative OS=Nitrosomonas europaea (strain ATCC 19718 / NBRC 14298) GN=NE0074 PE=3 SV=1	1.20195	0.265862	10
tr|Q82VV2|Q82VV2_NITEU	Translation initiation factor IF-3 OS=Nitrosomonas europaea (strain ATCC 19718 / NBRC 14298) GN=infC PE=3 SV=1	0.789874	0.266585	4
tr|Q82XP2|Q82XP2_NITEU	MotA/TolQ/ExbB proton channel family OS=Nitrosomonas europaea (strain ATCC 19718 / NBRC 14298) GN=tolQ PE=3 SV=1	0.372808	0.266972	2
tr|Q3SUL5|Q3SUL5_NITWN	Cytochrome c oxidase subunit 2 OS=Nitrobacter winogradskyi (strain Nb-255 / ATCC 25391) GN=Nwi_0223 PE=3 SV=1	0.602964	0.267145	4
sp|Q3SVJ1|ATPB_NITWN	ATP synthase subunit beta OS=Nitrobacter winogradskyi (strain Nb-255 / ATCC 25391) GN=atpD PE=3 SV=1	0.782452	0.269451	12
tr|Q3SUK2|Q3SUK2_NITWN	Nitrate oxidoreductase alpha subunit OS=Nitrobacter winogradskyi (strain Nb-255 / ATCC 25391) GN=Nwi_0774 PE=3 SV=1	0.791451	0.270277	46
tr|Q82VW3|Q82VW3_NITEU	Uncharacterized protein OS=Nitrosomonas europaea (strain ATCC 19718 / NBRC 14298) GN=NE0941 PE=4 SV=1	1.14271	0.274264	5
tr|Q82U59|Q82U59_NITEU	Malonyl CoA-acyl carrier protein transacylase OS=Nitrosomonas europaea (strain ATCC 19718 / NBRC 14298) GN=fabD PE=3 SV=1	0.793888	0.27555	2
tr|Q3SSB1|Q3SSB1_NITWN	Uncharacterized protein OS=Nitrobacter winogradskyi (strain Nb-255 / ATCC 25391) GN=Nwi_1569 PE=4 SV=1	1.23845	0.276258	4
tr|Q82U26|Q82U26_NITEU	Putative 2,4-dihydroxyhept-2-ene-1,7-dioic acid aldolase protein OS=Nitrosomonas europaea (strain ATCC 19718 / NBRC 14298) GN=hpaI2 PE=3 SV=1	0.849772	0.278141	4
tr|Q820Q3|Q820Q3_NITEU	Phage integrase:Chain length determinant protein OS=Nitrosomonas europaea (strain ATCC 19718 / NBRC 14298) GN=NE0588 PE=4 SV=1	1.2252	0.278581	4
tr|Q82W35|Q82W35_NITEU	Bacterioferritin OS=Nitrosomonas europaea (strain ATCC 19718 / NBRC 14298) GN=bfr PE=3 SV=1	1.52684	0.279305	8
tr|Q82XU8|Q82XU8_NITEU	Uncharacterized protein OS=Nitrosomonas europaea (strain ATCC 19718 / NBRC 14298) GN=NE0151 PE=4 SV=1	1.22395	0.280693	7
tr|A0A136MWK0|A0A136MWK0_NITER	Uncharacterized protein OS=Nitrosomonas europaea GN=UZ02_AOB001002242 PE=4 SV=1	1.58143	0.281411	2
tr|Q82VP7|Q82VP7_NITEU	CopA copper-transporting ATPase OS=Nitrosomonas europaea (strain ATCC 19718 / NBRC 14298) GN=copA PE=3 SV=1	1.57755	0.282853	2
tr|Q3SP90|Q3SP90_NITWN	Multicopper oxidase OS=Nitrobacter winogradskyi (strain Nb-255 / ATCC 25391) GN=Nwi_2648 PE=4 SV=1	2.12223	0.284128	2
tr|Q820I8|Q820I8_NITEU	Transaldolase OS=Nitrosomonas europaea (strain ATCC 19718 / NBRC 14298) GN=tal PE=3 SV=1	1.40146	0.285757	13
tr|Q82WP1|Q82WP1_NITEU	Iron-sulfur cluster carrier protein OS=Nitrosomonas europaea (strain ATCC 19718 / NBRC 14298) GN=mrp PE=3 SV=1	0.644807	0.285867	4
sp|Q82Y50|THIC_NITEU	Phosphomethylpyrimidine synthase OS=Nitrosomonas europaea (strain ATCC 19718 / NBRC 14298) GN=thiC PE=3 SV=1	1.40987	0.286199	2
tr|Q82TR9|Q82TR9_NITEU	Putative polysaccharide export protein, outer membrane OS=Nitrosomonas europaea (strain ATCC 19718 / NBRC 14298) GN=wza PE=4 SV=1	0.854172	0.288697	5
tr|Q50927|Q50927_NITER	Cytochrome P460 OS=Nitrosomonas europaea GN=cyp PE=1 SV=1	1.23807	0.288968	8
sp|Q82XQ1|ATPD_NITEU	ATP synthase subunit delta OS=Nitrosomonas europaea (strain ATCC 19718 / NBRC 14298) GN=atpH PE=3 SV=1	0.812595	0.289641	10
tr|Q820N0|Q820N0_NITEU	Transcription termination factor Rho OS=Nitrosomonas europaea (strain ATCC 19718 / NBRC 14298) GN=rho PE=3 SV=1	1.10169	0.289699	15
tr|Q82Y55|Q82Y55_NITEU	Lon protease OS=Nitrosomonas europaea (strain ATCC 19718 / NBRC 14298) GN=lon PE=2 SV=1	0.852258	0.290606	24
tr|Q3SN32|Q3SN32_NITWN	3-oxoacyl-[acyl-carrier-protein] reductase OS=Nitrobacter winogradskyi (strain Nb-255 / ATCC 25391) GN=Nwi_3061 PE=4 SV=1	0.884488	0.293626	3
tr|A0A136NHN1|A0A136NHN1_NITER	Histidinol dehydrogenase OS=Nitrosomonas europaea GN=hisD PE=3 SV=1	1.16111	0.29429	11
tr|Q82S89|Q82S89_NITEU	Aminotransferases class-I OS=Nitrosomonas europaea (strain ATCC 19718 / NBRC 14298) GN=dapC PE=4 SV=1	1.16728	0.295788	8
tr|Q3ST18|Q3ST18_NITWN	Glutaredoxin OS=Nitrobacter winogradskyi (strain Nb-255 / ATCC 25391) GN=Nwi_1312 PE=3 SV=1	2.52868	0.295909	2
sp|Q82XN9|TOLB_NITEU	Protein TolB OS=Nitrosomonas europaea (strain ATCC 19718 / NBRC 14298) GN=tolB PE=3 SV=1	0.879818	0.296842	14
tr|Q82UZ2|Q82UZ2_NITEU	Probable acetolactate synthase isozyme III (Small subunit) OS=Nitrosomonas europaea (strain ATCC 19718 / NBRC 14298) GN=ilvH PE=1 SV=1	1.63882	0.296939	4
tr|A0A136N0M6|A0A136N0M6_NITER	30S ribosomal protein S3 OS=Nitrosomonas europaea GN=rpsC PE=3 SV=1	0.813334	0.298157	14
tr|A0A136NAQ2|A0A136NAQ2_NITER	50S ribosomal protein L33 OS=Nitrosomonas europaea GN=rpmG PE=3 SV=1	1.28676	0.299114	4
tr|Q820L3|Q820L3_NITEU	Cytochrome c, class IC:Cytochrome c, class I OS=Nitrosomonas europaea (strain ATCC 19718 / NBRC 14298) GN=NE1493 PE=4 SV=1	0.594334	0.299143	2
tr|A0A136NUL1|A0A136NUL1_NITER	Transmembrane protein OS=Nitrosomonas europaea GN=UZ02_AOB001000232 PE=3 SV=1	1.63858	0.30472	2
tr|Q82XE2|Q82XE2_NITEU	DNA gyrase subunit A OS=Nitrosomonas europaea (strain ATCC 19718 / NBRC 14298) GN=gyrA PE=3 SV=1	1.16775	0.305387	11
tr|Q82TP8|Q82TP8_NITEU	Uncharacterized protein OS=Nitrosomonas europaea (strain ATCC 19718 / NBRC 14298) GN=NE1832 PE=4 SV=1	1.71994	0.306771	7
tr|Q82SU7|Q82SU7_NITEU	Bacterial histone-like DNA-binding protein OS=Nitrosomonas europaea (strain ATCC 19718 / NBRC 14298) GN=hupB PE=3 SV=1	1.28159	0.307183	7
tr|Q82SC7|Q82SC7_NITEU	Biotin / Lipoyl attachment:DUF183:DUF213 OS=Nitrosomonas europaea (strain ATCC 19718 / NBRC 14298) GN=NE2416 PE=4 SV=1	1.53971	0.310001	2
tr|Q82Y66|Q82Y66_NITEU	Uncharacterized protein OS=Nitrosomonas europaea (strain ATCC 19718 / NBRC 14298) GN=NE0021 PE=4 SV=1	1.16815	0.310565	5
tr|Q82WB1|Q82WB1_NITEU	Uncharacterized protein OS=Nitrosomonas europaea (strain ATCC 19718 / NBRC 14298) GN=NE0783 PE=4 SV=1	0.797575	0.31468	4
tr|Q82TQ0|Q82TQ0_NITEU	Site-determining protein OS=Nitrosomonas europaea (strain ATCC 19718 / NBRC 14298) GN=minD PE=3 SV=1	0.8412	0.315778	15
tr|Q3SNW6|Q3SNW6_NITWN	Uncharacterized protein OS=Nitrobacter winogradskyi (strain Nb-255 / ATCC 25391) GN=Nwi_2772 PE=4 SV=1	1.68295	0.315822	2
tr|Q82S95|Q82S95_NITEU	Delta-aminolevulinic acid dehydratase OS=Nitrosomonas europaea (strain ATCC 19718 / NBRC 14298) GN=NE2457 PE=3 SV=1	1.10414	0.317263	8
tr|Q3SPR3|Q3SPR3_NITWN	Ferroxidase OS=Nitrobacter winogradskyi (strain Nb-255 / ATCC 25391) GN=Nwi_2475 PE=3 SV=1	1.21333	0.317355	4
tr|A0A136N2L2|A0A136N2L2_NITER	F0F1 ATP synthase subunit beta OS=Nitrosomonas europaea GN=atpD PE=3 SV=1	0.781794	0.318782	26
tr|A0A136N2B1|A0A136N2B1_NITER	50S ribosomal protein L9 OS=Nitrosomonas europaea GN=rplI PE=3 SV=1	0.887537	0.319251	13
tr|Q3SRN7|Q3SRN7_NITWN	Uncharacterized protein OS=Nitrobacter winogradskyi (strain Nb-255 / ATCC 25391) GN=Nwi_1793 PE=4 SV=1	1.12892	0.319625	5
tr|A0A136N0T9|A0A136N0T9_NITER	50S ribosomal protein L15 OS=Nitrosomonas europaea GN=UZ02_AOB001002042 PE=3 SV=1	1.10175	0.319634	4
tr|A0A136MS32|A0A136MS32_NITER	30S ribosomal protein S12 OS=Nitrosomonas europaea GN=rpsL PE=3 SV=1	0.801751	0.321029	5
tr|Q82S03|Q82S03_NITEU	Uncharacterized protein OS=Nitrosomonas europaea (strain ATCC 19718 / NBRC 14298) GN=NE2562 PE=4 SV=1	0.711927	0.321105	6
tr|Q3SU50|Q3SU50_NITWN	SPFH domain, Band 7 family protein OS=Nitrobacter winogradskyi (strain Nb-255 / ATCC 25391) GN=Nwi_0929 PE=4 SV=1	0.257847	0.321283	2
tr|A0A136N0Z2|A0A136N0Z2_NITER	50S ribosomal protein L14 OS=Nitrosomonas europaea GN=rplN PE=3 SV=1	0.884587	0.322279	9
tr|Q82VZ5|Q82VZ5_NITEU	Possible cytochrome c OS=Nitrosomonas europaea (strain ATCC 19718 / NBRC 14298) GN=NE0904 PE=4 SV=1	1.54533	0.322339	2
sp|O08384|GRPE_NITEU	Protein GrpE OS=Nitrosomonas europaea (strain ATCC 19718 / NBRC 14298) GN=grpE PE=3 SV=2	0.754877	0.322891	4
tr|Q82UU3|Q82UU3_NITEU	Uncharacterized protein OS=Nitrosomonas europaea (strain ATCC 19718 / NBRC 14298) GN=NE1380 PE=4 SV=1	0.863378	0.323091	5
tr|Q82SD9|Q82SD9_NITEU	Generic methyltransferase OS=Nitrosomonas europaea (strain ATCC 19718 / NBRC 14298) GN=NE2401 PE=4 SV=1	1.38023	0.329749	2
sp|Q3SVJ4|ATPA_NITWN	ATP synthase subunit alpha OS=Nitrobacter winogradskyi (strain Nb-255 / ATCC 25391) GN=atpA PE=3 SV=1	0.804469	0.329893	8
tr|Q82U43|Q82U43_NITEU	Phosphoribosyl transferase OS=Nitrosomonas europaea (strain ATCC 19718 / NBRC 14298) GN=pyrR PE=4 SV=1	0.636274	0.330429	3
tr|Q3SRD9|Q3SRD9_NITWN	Histone-like DNA-binding protein OS=Nitrobacter winogradskyi (strain Nb-255 / ATCC 25391) GN=Nwi_1892 PE=3 SV=1	0.865277	0.333168	3
sp|Q82WS2|HEM3_NITEU	Porphobilinogen deaminase OS=Nitrosomonas europaea (strain ATCC 19718 / NBRC 14298) GN=hemC PE=3 SV=1	0.802844	0.333697	6
tr|A0A136NCF0|A0A136NCF0_NITER	50S ribosomal protein L19 OS=Nitrosomonas europaea GN=rplS PE=3 SV=1	0.831285	0.335272	8
tr|Q82VU4|Q82VU4_NITEU	Insulinase family (Peptidase family M16) OS=Nitrosomonas europaea (strain ATCC 19718 / NBRC 14298) GN=NE0970 PE=3 SV=1	1.07825	0.336301	6
tr|Q3SU27|Q3SU27_NITWN	Universal stress protein, UspA OS=Nitrobacter winogradskyi (strain Nb-255 / ATCC 25391) GN=Nwi_0952 PE=4 SV=1	1.2122	0.3364	3
sp|P00085|CY550_NITWI	Cytochrome c-550 OS=Nitrobacter winogradskyi PE=1 SV=1	1.1696	0.337571	2
sp|Q82TL0|HEM6_NITEU	Oxygen-dependent coproporphyrinogen-III oxidase OS=Nitrosomonas europaea (strain ATCC 19718 / NBRC 14298) GN=hemF PE=3 SV=1	0.888559	0.337588	11
tr|A0A136NG99|A0A136NG99_NITER	Pyridoxine 5'-phosphate synthase OS=Nitrosomonas europaea GN=pdxJ PE=3 SV=1	0.801055	0.339663	5
tr|A0A136NHJ4|A0A136NHJ4_NITER	Sulfate adenylyltransferase subunit 1 OS=Nitrosomonas europaea GN=cysN PE=3 SV=1	0.872559	0.341198	11
tr|Q3SPS7|Q3SPS7_NITWN	Uncharacterized protein OS=Nitrobacter winogradskyi (strain Nb-255 / ATCC 25391) GN=Nwi_2461 PE=4 SV=1	1.20492	0.342614	10
tr|A0A136N0M9|A0A136N0M9_NITER	50S ribosomal protein L2 OS=Nitrosomonas europaea GN=rplB PE=3 SV=1	0.878555	0.34404	12
tr|A0A136NPZ6|A0A136NPZ6_NITER	Uncharacterized protein OS=Nitrosomonas europaea GN=UZ02_AOB001000504 PE=4 SV=1	2.38818	0.344109	2
tr|Q82UN8|Q82UN8_NITEU	TPR repeat OS=Nitrosomonas europaea (strain ATCC 19718 / NBRC 14298) GN=NE1444 PE=4 SV=1	0.899094	0.344532	39
tr|Q82X16|Q82X16_NITEU	Uncharacterized protein OS=Nitrosomonas europaea (strain ATCC 19718 / NBRC 14298) GN=NE0484 PE=4 SV=1	2.86556	0.347519	2
tr|Q3SNT6|Q3SNT6_NITWN	OmpA/MotB OS=Nitrobacter winogradskyi (strain Nb-255 / ATCC 25391) GN=Nwi_2802 PE=3 SV=1	1.24815	0.348057	3
sp|Q82WX6|GLMM_NITEU	Phosphoglucosamine mutase OS=Nitrosomonas europaea (strain ATCC 19718 / NBRC 14298) GN=glmM PE=3 SV=1	0.907822	0.34943	6
tr|Q82UG2|Q82UG2_NITEU	Thiolase OS=Nitrosomonas europaea (strain ATCC 19718 / NBRC 14298) GN=NE1527 PE=3 SV=1	1.32412	0.351062	9
tr|Q82UE2|Q82UE2_NITEU	Acyl-CoA dehydrogenase OS=Nitrosomonas europaea (strain ATCC 19718 / NBRC 14298) GN=NE1548 PE=4 SV=1	1.16218	0.352972	15
tr|Q82TC4|Q82TC4_NITEU	NtrX nitrogen assimilation regulatory protein OS=Nitrosomonas europaea (strain ATCC 19718 / NBRC 14298) GN=NE1975 PE=4 SV=1	1.13548	0.353083	2
tr|Q82SH0|Q82SH0_NITEU	Aspartate aminotransferase OS=Nitrosomonas europaea (strain ATCC 19718 / NBRC 14298) GN=NE2368 PE=4 SV=1	3.23267	0.354621	2
tr|A0A136NQ99|A0A136NQ99_NITER	O-succinylhomoserine sulfhydrylase OS=Nitrosomonas europaea GN=metZ PE=3 SV=1	0.911103	0.358318	7
tr|Q3SQ38|Q3SQ38_NITWN	Protease FtsH subunit HflK OS=Nitrobacter winogradskyi (strain Nb-255 / ATCC 25391) GN=Nwi_2349 PE=4 SV=1	0.851912	0.362192	2
tr|A0A136N2M6|A0A136N2M6_NITER	30S ribosomal protein S18 OS=Nitrosomonas europaea GN=rpsR PE=3 SV=1	1.18712	0.36298	6
tr|Q82SG4|Q82SG4_NITEU	Dihydrolipoyllysine-residue succinyltransferase component of 2-oxoglutarate dehydrogenase complex OS=Nitrosomonas europaea (strain ATCC 19718 / NBRC 14298) GN=sucB PE=3 SV=1	1.29086	0.363238	7
tr|Q82TE0|Q82TE0_NITEU	Diaminopimelate decarboxylase OS=Nitrosomonas europaea (strain ATCC 19718 / NBRC 14298) GN=lysA PE=3 SV=1	0.837013	0.366789	2
tr|Q3SQL6|Q3SQL6_NITWN	Peptidyl-prolyl cis-trans isomerase OS=Nitrobacter winogradskyi (strain Nb-255 / ATCC 25391) GN=Nwi_2171 PE=4 SV=1	0.646594	0.367876	2
tr|Q82SR3|Q82SR3_NITEU	ATPase component ABC-type (Unclassified) transport system OS=Nitrosomonas europaea (strain ATCC 19718 / NBRC 14298) GN=NE2244 PE=4 SV=1	0.83473	0.368916	2
tr|Q82UJ8|Q82UJ8_NITEU	Aminotransferases class-IV OS=Nitrosomonas europaea (strain ATCC 19718 / NBRC 14298) GN=NE1486 PE=3 SV=1	0.910745	0.369522	7
tr|Q82VZ3|Q82VZ3_NITEU	ATP-dependent zinc metalloprotease FtsH OS=Nitrosomonas europaea (strain ATCC 19718 / NBRC 14298) GN=ftsH PE=3 SV=1	1.24078	0.369658	16
tr|A0A136N6U5|A0A136N6U5_NITER	Periplasmic transport protein OS=Nitrosomonas europaea GN=UZ02_AOB001001631 PE=4 SV=1	1.18521	0.36989	2
tr|Q82TE5|Q82TE5_NITEU	Putative glutathione S-transferase protein OS=Nitrosomonas europaea (strain ATCC 19718 / NBRC 14298) GN=NE1952 PE=4 SV=1	1.06625	0.372478	12
tr|Q82U76|Q82U76_NITEU	Ribonuclease II domain OS=Nitrosomonas europaea (strain ATCC 19718 / NBRC 14298) GN=NE1625 PE=4 SV=1	0.387345	0.374042	2
tr|A0A136NUI2|A0A136NUI2_NITER	Ribosome recycling factor OS=Nitrosomonas europaea GN=frr PE=3 SV=1	1.20754	0.374295	7
sp|Q3SW78|GRPE_NITWN	Protein GrpE OS=Nitrobacter winogradskyi (strain Nb-255 / ATCC 25391) GN=grpE PE=3 SV=1	0.819012	0.374616	2
tr|A0A136NUI0|A0A136NUI0_NITER	Uridylate kinase OS=Nitrosomonas europaea GN=pyrH PE=3 SV=1	0.844897	0.379297	5
tr|Q820R2|Q820R2_NITEU	Acriflavin resistance protein:Heavy metal efflux pump CzcA OS=Nitrosomonas europaea (strain ATCC 19718 / NBRC 14298) GN=NE0375 PE=3 SV=1	0.87249	0.379828	2
tr|Q82XK1|Q82XK1_NITEU	Uncharacterized protein OS=Nitrosomonas europaea (strain ATCC 19718 / NBRC 14298) GN=NE0264 PE=1 SV=1	1.11082	0.379915	3
tr|Q82V25|Q82V25_NITEU	Band 7 protein OS=Nitrosomonas europaea (strain ATCC 19718 / NBRC 14298) GN=NE1285 PE=4 SV=1	1.21036	0.384799	22
tr|Q82UX8|Q82UX8_NITEU	H-NS histone family OS=Nitrosomonas europaea (strain ATCC 19718 / NBRC 14298) GN=NE1339 PE=4 SV=1	1.29945	0.386161	4
tr|A0A136NME3|A0A136NME3_NITER	Phosphate-transporting ATPase OS=Nitrosomonas europaea GN=pstB PE=3 SV=1	1.167	0.386486	4
tr|Q82SQ8|Q82SQ8_NITEU	UDP-N-acetylglucosamine 2-epimerase OS=Nitrosomonas europaea (strain ATCC 19718 / NBRC 14298) GN=wbpI PE=3 SV=1	0.88372	0.387328	2
tr|Q3SP76|Q3SP76_NITWN	Short-chain dehydrogenase/reductase SDR OS=Nitrobacter winogradskyi (strain Nb-255 / ATCC 25391) GN=Nwi_2662 PE=4 SV=1	0.82919	0.388249	3
tr|Q82WC4|Q82WC4_NITEU	Cytochrome c-type biogenesis protein (CcmF) OS=Nitrosomonas europaea (strain ATCC 19718 / NBRC 14298) GN=ccmF PE=4 SV=1	1.41712	0.388765	2
tr|Q82VG3|Q82VG3_NITEU	AMP-dependent synthetase and ligase OS=Nitrosomonas europaea (strain ATCC 19718 / NBRC 14298) GN=fadD PE=4 SV=1	1.19882	0.388816	7
tr|Q82WE2|Q82WE2_NITEU	Zinc-containing alcohol dehydrogenase superfamily OS=Nitrosomonas europaea (strain ATCC 19718 / NBRC 14298) GN=NE0742 PE=3 SV=1	1.22757	0.389214	4
tr|Q82SU8|Q82SU8_NITEU	Peptidylprolyl isomerase OS=Nitrosomonas europaea (strain ATCC 19718 / NBRC 14298) GN=ppiD PE=4 SV=1	1.18464	0.389425	30
tr|Q3STT9|Q3STT9_NITWN	Uncharacterized protein OS=Nitrobacter winogradskyi (strain Nb-255 / ATCC 25391) GN=Nwi_1040 PE=3 SV=1	1.63614	0.390336	6
sp|Q3SNS9|PHS_NITWN	Putative pterin-4-alpha-carbinolamine dehydratase OS=Nitrobacter winogradskyi (strain Nb-255 / ATCC 25391) GN=Nwi_2809 PE=3 SV=1	1.21307	0.394653	2
tr|Q3SVH5|Q3SVH5_NITWN	C-terminal processing peptidase-3, Serine peptidase, MEROPS family S41A OS=Nitrobacter winogradskyi (strain Nb-255 / ATCC 25391) GN=Nwi_0449 PE=3 SV=1	0.848705	0.397352	3
sp|Q3SS79|NDK_NITWN	Nucleoside diphosphate kinase OS=Nitrobacter winogradskyi (strain Nb-255 / ATCC 25391) GN=ndk PE=3 SV=1	0.895104	0.398691	3
tr|Q82XC9|Q82XC9_NITEU	MotA/TolQ/ExbB proton channel family OS=Nitrosomonas europaea (strain ATCC 19718 / NBRC 14298) GN=exbB1 PE=3 SV=1	0.804975	0.398987	5
sp|Q3SSV1|RL6_NITWN	50S ribosomal protein L6 OS=Nitrobacter winogradskyi (strain Nb-255 / ATCC 25391) GN=rplF PE=3 SV=1	0.876728	0.402268	3
tr|Q82VE8|Q82VE8_NITEU	Protein translocase subunit SecD OS=Nitrosomonas europaea (strain ATCC 19718 / NBRC 14298) GN=secD PE=3 SV=1	0.872022	0.40323	13
tr|Q82TG7|Q82TG7_NITEU	Ribulose bisphosphate carboxylase, small chain OS=Nitrosomonas europaea (strain ATCC 19718 / NBRC 14298) GN=cbbS PE=4 SV=1	0.787761	0.403433	11
tr|Q82RZ8|Q82RZ8_NITEU	Uncharacterized protein OS=Nitrosomonas europaea (strain ATCC 19718 / NBRC 14298) GN=NE2567 PE=4 SV=1	1.31593	0.40429	26
tr|Q82WS0|Q82WS0_NITEU	Possible uroporphyrin-III C-methyltransferase OS=Nitrosomonas europaea (strain ATCC 19718 / NBRC 14298) GN=NE0592 PE=4 SV=1	1.20311	0.404573	2
tr|Q82U33|Q82U33_NITEU	Uncharacterized protein OS=Nitrosomonas europaea (strain ATCC 19718 / NBRC 14298) GN=NE1680 PE=1 SV=1	1.21062	0.408609	8
sp|Q82TW6|DNLJ_NITEU	DNA ligase OS=Nitrosomonas europaea (strain ATCC 19718 / NBRC 14298) GN=ligA PE=3 SV=1	1.52267	0.409608	2
tr|Q82WE8|Q82WE8_NITEU	AbcZ ABC transporter ATP-binding protein OS=Nitrosomonas europaea (strain ATCC 19718 / NBRC 14298) GN=abcZ PE=4 SV=1	1.26967	0.413984	2
tr|Q82SE2|Q82SE2_NITEU	CBS domain OS=Nitrosomonas europaea (strain ATCC 19718 / NBRC 14298) GN=NE2398 PE=1 SV=1	1.11386	0.414803	12
sp|Q82SH1|SYK_NITEU	Lysine--tRNA ligase OS=Nitrosomonas europaea (strain ATCC 19718 / NBRC 14298) GN=lysS PE=3 SV=1	0.831	0.415311	8
tr|Q82WE3|Q82WE3_NITEU	FAD linked oxidase, N-terminal:FAD linked oxidase, C-terminal OS=Nitrosomonas europaea (strain ATCC 19718 / NBRC 14298) GN=NE0741 PE=4 SV=1	1.196	0.415854	16
tr|Q82TS8|Q82TS8_NITEU	Glycosyl transferases group 1 OS=Nitrosomonas europaea (strain ATCC 19718 / NBRC 14298) GN=NE1796 PE=4 SV=1	0.849095	0.417503	2
tr|Q820P3|Q820P3_NITEU	Transcription termination/antitermination protein NusA OS=Nitrosomonas europaea (strain ATCC 19718 / NBRC 14298) GN=nusA PE=3 SV=1	0.968687	0.417879	9
sp|Q3SRD2|CLPP_NITWN	ATP-dependent Clp protease proteolytic subunit OS=Nitrobacter winogradskyi (strain Nb-255 / ATCC 25391) GN=clpP PE=3 SV=1	1.22679	0.419799	3
tr|Q81ZS2|Q81ZS2_NITEU	Uncharacterized protein OS=Nitrosomonas europaea (strain ATCC 19718 / NBRC 14298) GN=NE0961 PE=4 SV=1	1.35401	0.420645	4
tr|Q82TY4|Q82TY4_NITEU	Cold-shock DNA-binding domain OS=Nitrosomonas europaea (strain ATCC 19718 / NBRC 14298) GN=cspD2 PE=4 SV=1	1.41111	0.423963	3
tr|Q82S83|Q82S83_NITEU	Uncharacterized protein OS=Nitrosomonas europaea (strain ATCC 19718 / NBRC 14298) GN=NE2471 PE=4 SV=1	1.2107	0.424435	8
sp|Q82Y13|PHS_NITEU	Putative pterin-4-alpha-carbinolamine dehydratase OS=Nitrosomonas europaea (strain ATCC 19718 / NBRC 14298) GN=NE0077 PE=3 SV=1	1.38432	0.42517	3
tr|A0A136NB05|A0A136NB05_NITER	Tyrosine--tRNA ligase OS=Nitrosomonas europaea GN=UZ02_AOB001001348 PE=3 SV=1	0.851465	0.425335	5
tr|Q82UF8|Q82UF8_NITEU	TonB-dependent receptor protein OS=Nitrosomonas europaea (strain ATCC 19718 / NBRC 14298) GN=NE1531 PE=3 SV=1	0.872425	0.427416	11
tr|A0A136N0W7|A0A136N0W7_NITER	30S ribosomal protein S10 OS=Nitrosomonas europaea GN=rpsJ PE=3 SV=1	0.774222	0.428911	9
sp|Q820Q0|HIS6_NITEU	Imidazole glycerol phosphate synthase subunit HisF OS=Nitrosomonas europaea (strain ATCC 19718 / NBRC 14298) GN=hisF PE=3 SV=1	1.24038	0.430159	6
tr|Q82SF8|Q82SF8_NITEU	Putative signal peptide protein OS=Nitrosomonas europaea (strain ATCC 19718 / NBRC 14298) GN=NE2381 PE=4 SV=1	0.926312	0.430771	8
tr|Q820N2|Q820N2_NITEU	Cell division protein FtsZ OS=Nitrosomonas europaea (strain ATCC 19718 / NBRC 14298) GN=ftsZ PE=3 SV=1	0.86394	0.431524	15
tr|Q82UF4|Q82UF4_NITEU	TonB-dependent receptor protein OS=Nitrosomonas europaea (strain ATCC 19718 / NBRC 14298) GN=NE1536 PE=4 SV=1	0.864226	0.431929	4
tr|Q82X76|Q82X76_NITEU	50S ribosomal protein L6 OS=Nitrosomonas europaea (strain ATCC 19718 / NBRC 14298) GN=rplF PE=3 SV=1	0.885715	0.432861	4
tr|Q3SRU2|Q3SRU2_NITWN	Alkyl hydroperoxide reductase/ Thiol specific antioxidant/ Mal allergen OS=Nitrobacter winogradskyi (strain Nb-255 / ATCC 25391) GN=Nwi_1738 PE=4 SV=1	1.39557	0.438541	6
tr|Q82W31|Q82W31_NITEU	N5-carboxyaminoimidazole ribonucleotide synthase OS=Nitrosomonas europaea (strain ATCC 19718 / NBRC 14298) GN=purK PE=3 SV=1	0.844066	0.44131	2
tr|A0A136N2A2|A0A136N2A2_NITER	Putative transcriptional regulatory protein OS=Nitrosomonas europaea GN=UZ02_AOB001001953 PE=3 SV=1	1.20333	0.4436	3
tr|Q82Y07|Q82Y07_NITEU	Proline-rich region OS=Nitrosomonas europaea (strain ATCC 19718 / NBRC 14298) GN=NE0083 PE=4 SV=1	1.51076	0.443737	7
sp|Q3SSU1|RL17_NITWN	50S ribosomal protein L17 OS=Nitrobacter winogradskyi (strain Nb-255 / ATCC 25391) GN=rplQ PE=3 SV=1	0.776404	0.446923	2
tr|A0A136NM55|A0A136NM55_NITER	Proline iminopeptidase OS=Nitrosomonas europaea GN=UZ02_AOB001000772 PE=3 SV=1	0.779333	0.447211	2
tr|A0A136ND07|A0A136ND07_NITER	Uncharacterized protein OS=Nitrosomonas europaea GN=UZ02_AOB001001145 PE=4 SV=1	1.73615	0.447922	2
sp|Q82XP9|ATPG_NITEU	ATP synthase gamma chain OS=Nitrosomonas europaea (strain ATCC 19718 / NBRC 14298) GN=atpG PE=3 SV=1	0.795598	0.449392	17
tr|Q82S16|Q82S16_NITEU	Bacterial outer membrane protein OS=Nitrosomonas europaea (strain ATCC 19718 / NBRC 14298) GN=NE2548 PE=3 SV=1	0.833024	0.449892	19
sp|Q3SSV5|RL24_NITWN	50S ribosomal protein L24 OS=Nitrobacter winogradskyi (strain Nb-255 / ATCC 25391) GN=rplX PE=3 SV=1	0.815283	0.450046	4
tr|Q82V99|Q82V99_NITEU	Uncharacterized protein OS=Nitrosomonas europaea (strain ATCC 19718 / NBRC 14298) GN=NE1199 PE=4 SV=1	1.19573	0.45271	2
tr|Q82W63|Q82W63_NITEU	DUF157 OS=Nitrosomonas europaea (strain ATCC 19718 / NBRC 14298) GN=NE0832 PE=4 SV=1	0.818736	0.454534	2
tr|Q3SSH1|Q3SSH1_NITWN	Invasion associated locus B OS=Nitrobacter winogradskyi (strain Nb-255 / ATCC 25391) GN=Nwi_1509 PE=4 SV=1	1.06337	0.45516	2
tr|Q82VN3|Q82VN3_NITEU	Putative membrane-bound lytic transglycosylase OS=Nitrosomonas europaea (strain ATCC 19718 / NBRC 14298) GN=mltB2 PE=4 SV=1	0.772357	0.456167	3
tr|Q82V74|Q82V74_NITEU	Carbonic anhydrase OS=Nitrosomonas europaea (strain ATCC 19718 / NBRC 14298) GN=NE1227 PE=3 SV=1	1.10273	0.456892	9
tr|Q82TX5|Q82TX5_NITEU	Phosphate-specific transport system accessory protein PhoU OS=Nitrosomonas europaea (strain ATCC 19718 / NBRC 14298) GN=phoU PE=3 SV=1	1.21744	0.458011	4
tr|A0A136N103|A0A136N103_NITER	50S ribosomal protein L22 OS=Nitrosomonas europaea GN=rplV PE=3 SV=1	1.06975	0.458694	6
tr|Q82W28|Q82W28_NITEU	Superoxide dismutase OS=Nitrosomonas europaea (strain ATCC 19718 / NBRC 14298) GN=sodB PE=3 SV=1	1.13787	0.460698	10
tr|Q820H3|Q820H3_NITEU	Alkyl hydroperoxide reductase/ Thiol specific antioxidant/ Mal allergen OS=Nitrosomonas europaea (strain ATCC 19718 / NBRC 14298) GN=NE2465 PE=4 SV=1	1.14704	0.462618	19
sp|Q820M4|PROB_NITEU	Glutamate 5-kinase OS=Nitrosomonas europaea (strain ATCC 19718 / NBRC 14298) GN=proB PE=3 SV=1	2.04288	0.462816	3
tr|Q82UI8|Q82UI8_NITEU	Uncharacterized protein OS=Nitrosomonas europaea (strain ATCC 19718 / NBRC 14298) GN=NE1497 PE=4 SV=1	1.24107	0.466193	3
tr|Q82VE7|Q82VE7_NITEU	Protein-export membrane protein SecF OS=Nitrosomonas europaea (strain ATCC 19718 / NBRC 14298) GN=secF PE=3 SV=1	1.19073	0.467676	2
tr|Q82WL3|Q82WL3_NITEU	Short-chain dehydrogenase/reductase (SDR) superfamily OS=Nitrosomonas europaea (strain ATCC 19718 / NBRC 14298) GN=NE0658 PE=3 SV=1	1.1069	0.467768	10
tr|Q82TJ4|Q82TJ4_NITEU	Aminotransferases class-IV OS=Nitrosomonas europaea (strain ATCC 19718 / NBRC 14298) GN=ilvE PE=3 SV=1	1.35834	0.470022	4
sp|Q82VV1|SYT_NITEU	Threonine--tRNA ligase OS=Nitrosomonas europaea (strain ATCC 19718 / NBRC 14298) GN=thrS PE=3 SV=1	1.14064	0.470643	3
tr|A0A136MQY7|A0A136MQY7_NITER	2-isopropylmalate synthase OS=Nitrosomonas europaea GN=leuA1 PE=3 SV=1	0.829017	0.471736	4
tr|A0A136NUN9|A0A136NUN9_NITER	3-demethylubiquinone-9 3-methyltransferase OS=Nitrosomonas europaea GN=UZ02_AOB001000198 PE=3 SV=1	0.811655	0.475386	5
tr|Q82Y69|Q82Y69_NITEU	PDZ domain (Also known as DHR or GLGF) OS=Nitrosomonas europaea (strain ATCC 19718 / NBRC 14298) GN=NE0018 PE=4 SV=1	0.850906	0.475939	4
tr|Q82SG9|Q82SG9_NITEU	Homoserine dehydrogenase OS=Nitrosomonas europaea (strain ATCC 19718 / NBRC 14298) GN=NE2369 PE=3 SV=1	0.845152	0.478794	6
tr|A0A136MQU2|A0A136MQU2_NITER	Ketol-acid reductoisomerase (NADP(+)) OS=Nitrosomonas europaea GN=ilvC PE=3 SV=1	0.928662	0.47906	14
tr|Q82SU9|Q82SU9_NITEU	Enoyl-[acyl-carrier-protein] reductase [NADH] OS=Nitrosomonas europaea (strain ATCC 19718 / NBRC 14298) GN=NE2205 PE=3 SV=1	1.15101	0.480672	9
sp|Q3SSW8|EFTU_NITWN	Elongation factor Tu OS=Nitrobacter winogradskyi (strain Nb-255 / ATCC 25391) GN=tuf PE=3 SV=1	0.770069	0.48138	12
tr|A0A136ND18|A0A136ND18_NITER	Ribose-phosphate pyrophosphokinase OS=Nitrosomonas europaea GN=UZ02_AOB001001162 PE=3 SV=1	0.889481	0.481786	9
tr|Q82TN1|Q82TN1_NITEU	Uncharacterized protein OS=Nitrosomonas europaea (strain ATCC 19718 / NBRC 14298) GN=NE1853 PE=4 SV=1	1.10109	0.482632	18
tr|Q820J2|Q820J2_NITEU	Heat shock protein hsp70:Cell shape determining protein MreB/Mrl OS=Nitrosomonas europaea (strain ATCC 19718 / NBRC 14298) GN=mreB PE=4 SV=1	1.04622	0.48279	9
tr|Q82U16|Q82U16_NITEU	Cys/Met metabolism pyridoxal-phosphate-dependent enzymes OS=Nitrosomonas europaea (strain ATCC 19718 / NBRC 14298) GN=metY PE=3 SV=1	1.15309	0.484126	6
sp|Q82SI6|RS20_NITEU	30S ribosomal protein S20 OS=Nitrosomonas europaea (strain ATCC 19718 / NBRC 14298) GN=rpsT PE=3 SV=1	0.842266	0.484761	5
tr|A0A136MSF9|A0A136MSF9_NITER	Elongation factor G OS=Nitrosomonas europaea GN=fusA1 PE=3 SV=1	0.877975	0.486189	33
sp|Q3SW76|DNAK_NITWN	Chaperone protein DnaK OS=Nitrobacter winogradskyi (strain Nb-255 / ATCC 25391) GN=dnaK PE=3 SV=1	0.814014	0.487608	4
tr|Q82VP9|Q82VP9_NITEU	Cytochrome c oxidase subunit 2 OS=Nitrosomonas europaea (strain ATCC 19718 / NBRC 14298) GN=coxB PE=3 SV=1	1.12135	0.492495	12
tr|Q82W85|Q82W85_NITEU	Ubiquinol-cytochrome c reductase iron-sulfur subunit OS=Nitrosomonas europaea (strain ATCC 19718 / NBRC 14298) GN=NE0809 PE=4 SV=1	0.886786	0.492844	10
tr|Q820K6|Q820K6_NITEU	Carbamoyl-phosphate synthase (glutamine-hydrolyzing) OS=Nitrosomonas europaea (strain ATCC 19718 / NBRC 14298) GN=carB PE=3 SV=1	1.04946	0.493019	10
tr|Q82VP1|Q82VP1_NITEU	Bacterial outer membrane protein OS=Nitrosomonas europaea (strain ATCC 19718 / NBRC 14298) GN=NE1025 PE=3 SV=1	0.854546	0.494355	2
sp|Q820M6|SYI_NITEU	Isoleucine--tRNA ligase OS=Nitrosomonas europaea (strain ATCC 19718 / NBRC 14298) GN=ileS PE=3 SV=1	1.09689	0.496291	8
tr|Q3SUM0|Q3SUM0_NITWN	Cobalamin synthesis protein, CobW OS=Nitrobacter winogradskyi (strain Nb-255 / ATCC 25391) GN=Nwi_0756 PE=4 SV=1	0.885539	0.496892	2
tr|Q82UR5|Q82UR5_NITEU	Insulinase family (Peptidase family M16) OS=Nitrosomonas europaea (strain ATCC 19718 / NBRC 14298) GN=NE1416 PE=3 SV=1	1.09358	0.497942	14
tr|A0A136N7P9|A0A136N7P9_NITER	Malate dehydrogenase OS=Nitrosomonas europaea GN=UZ02_AOB001001572 PE=3 SV=1	1.2005	0.497953	5
tr|Q82Y11|Q82Y11_NITEU	Peptidyl-prolyl cis-trans isomerase OS=Nitrosomonas europaea (strain ATCC 19718 / NBRC 14298) GN=fkpA PE=4 SV=1	0.820548	0.50191	6
tr|Q82XE7|Q82XE7_NITEU	Glyceraldehyde-3-phosphate dehydrogenase OS=Nitrosomonas europaea (strain ATCC 19718 / NBRC 14298) GN=cbbG PE=3 SV=1	1.04637	0.502334	19
tr|Q3SQ24|Q3SQ24_NITWN	Uncharacterized protein OS=Nitrobacter winogradskyi (strain Nb-255 / ATCC 25391) GN=Nwi_2363 PE=4 SV=1	1.40463	0.503105	2
tr|Q82SD6|Q82SD6_NITEU	Putative transmembrane protein OS=Nitrosomonas europaea (strain ATCC 19718 / NBRC 14298) GN=NE2404 PE=4 SV=1	0.90454	0.504705	7
tr|Q82VM5|Q82VM5_NITEU	Succinate dehydrogenase flavoprotein subunit OS=Nitrosomonas europaea (strain ATCC 19718 / NBRC 14298) GN=sdhA PE=3 SV=1	1.11492	0.505386	6
tr|Q82WJ9|Q82WJ9_NITEU	GlcD glycolate oxidase subunit GlcD OS=Nitrosomonas europaea (strain ATCC 19718 / NBRC 14298) GN=glcD PE=4 SV=1	1.16735	0.506746	4
tr|Q82XS8|Q82XS8_NITEU	Aminotransferase class-V OS=Nitrosomonas europaea (strain ATCC 19718 / NBRC 14298) GN=NE0174 PE=3 SV=1	1.34752	0.508263	2
tr|Q3SRN6|Q3SRN6_NITWN	Cysteine synthase OS=Nitrobacter winogradskyi (strain Nb-255 / ATCC 25391) GN=Nwi_1794 PE=3 SV=1	1.13497	0.509037	3
tr|A0A136NW20|A0A136NW20_NITER	S-adenosylmethionine synthase OS=Nitrosomonas europaea GN=metK PE=3 SV=1	0.909561	0.510938	6
tr|A0A136NQ87|A0A136NQ87_NITER	3-isopropylmalate dehydrogenase OS=Nitrosomonas europaea GN=leuB PE=3 SV=1	0.842265	0.511603	11
tr|Q82XH7|Q82XH7_NITEU	Uncharacterized protein OS=Nitrosomonas europaea (strain ATCC 19718 / NBRC 14298) GN=NE0296 PE=4 SV=1	1.1718	0.511767	2
tr|Q3SVZ4|Q3SVZ4_NITWN	Uncharacterized protein OS=Nitrobacter winogradskyi (strain Nb-255 / ATCC 25391) GN=Nwi_0280 PE=4 SV=1	0.634422	0.514343	2
tr|Q820J8|Q820J8_NITEU	Adenylosuccinate lyase OS=Nitrosomonas europaea (strain ATCC 19718 / NBRC 14298) GN=NE1951 PE=3 SV=1	0.811397	0.515059	4
tr|A0A136NCF5|A0A136NCF5_NITER	Aspartate carbamoyltransferase catalytic subunit OS=Nitrosomonas europaea GN=pyrB PE=3 SV=1	0.858741	0.516652	4
sp|Q82SM5|FUMC_NITEU	Fumarate hydratase class II OS=Nitrosomonas europaea (strain ATCC 19718 / NBRC 14298) GN=fumC PE=3 SV=1	0.897565	0.51838	5
tr|Q82WI4|Q82WI4_NITEU	Possible transmembrane protein OS=Nitrosomonas europaea (strain ATCC 19718 / NBRC 14298) GN=NE0690 PE=4 SV=1	0.873466	0.520998	20
tr|A0A136NVC9|A0A136NVC9_NITER	Uncharacterized protein OS=Nitrosomonas europaea GN=UZ02_AOB001000150 PE=3 SV=1	0.835041	0.521201	2
sp|Q3SP44|F16PA_NITWN	Fructose-1,6-bisphosphatase class 1 OS=Nitrobacter winogradskyi (strain Nb-255 / ATCC 25391) GN=fbp PE=3 SV=1	0.871996	0.523867	2
tr|Q3SQE2|Q3SQE2_NITWN	CsbD-like protein OS=Nitrobacter winogradskyi (strain Nb-255 / ATCC 25391) GN=Nwi_2245 PE=3 SV=1	1.3716	0.525794	2
tr|Q82WT7|Q82WT7_NITEU	Major membrane protein I OS=Nitrosomonas europaea (strain ATCC 19718 / NBRC 14298) GN=NE0574 PE=4 SV=1	0.855518	0.528283	6
sp|Q3SSX9|RPOC_NITWN	DNA-directed RNA polymerase subunit beta' OS=Nitrobacter winogradskyi (strain Nb-255 / ATCC 25391) GN=rpoC PE=3 SV=1	0.823251	0.528603	3
tr|Q82SZ9|Q82SZ9_NITEU	DUF209 OS=Nitrosomonas europaea (strain ATCC 19718 / NBRC 14298) GN=NE2144 PE=3 SV=1	1.23497	0.530474	9
tr|Q82SM3|Q82SM3_NITEU	Universal stress protein (Usp) OS=Nitrosomonas europaea (strain ATCC 19718 / NBRC 14298) GN=yxiE,n17E PE=3 SV=1	1.30828	0.531649	3
sp|Q50926|CYCX_NITEU	Probable tetraheme cytochrome c-type OS=Nitrosomonas europaea (strain ATCC 19718 / NBRC 14298) GN=cycX1 PE=3 SV=1	1.10183	0.532671	2
tr|Q3SNB3|Q3SNB3_NITWN	Translation elongation factor 2 (EF-2/EF-G) OS=Nitrobacter winogradskyi (strain Nb-255 / ATCC 25391) GN=Nwi_2978 PE=4 SV=1	1.10869	0.534176	6
sp|Q82VV5|SYFA_NITEU	Phenylalanine--tRNA ligase alpha subunit OS=Nitrosomonas europaea (strain ATCC 19718 / NBRC 14298) GN=pheS PE=3 SV=1	1.10161	0.534401	4
tr|Q82X55|Q82X55_NITEU	Uncharacterized protein OS=Nitrosomonas europaea (strain ATCC 19718 / NBRC 14298) GN=NE0440 PE=4 SV=1	1.26867	0.536494	3
tr|Q82UH9|Q82UH9_NITEU	Universal stress protein OS=Nitrosomonas europaea (strain ATCC 19718 / NBRC 14298) GN=NE1506 PE=3 SV=1	1.16646	0.53712	4
tr|Q3SQ09|Q3SQ09_NITWN	Methionine adenosyltransferase OS=Nitrobacter winogradskyi (strain Nb-255 / ATCC 25391) GN=Nwi_2378 PE=3 SV=1	0.766766	0.537486	4
sp|Q82X54|AMPA_NITEU	Probable cytosol aminopeptidase OS=Nitrosomonas europaea (strain ATCC 19718 / NBRC 14298) GN=pepA PE=3 SV=1	1.09268	0.537861	12
sp|Q50925|HAO_NITEU	Hydroxylamine oxidoreductase OS=Nitrosomonas europaea (strain ATCC 19718 / NBRC 14298) GN=hao1 PE=1 SV=2	0.936042	0.542984	28
tr|Q82TB8|Q82TB8_NITEU	Uncharacterized protein OS=Nitrosomonas europaea (strain ATCC 19718 / NBRC 14298) GN=NE1983 PE=4 SV=1	1.06961	0.543699	6
tr|A0A136MSM6|A0A136MSM6_NITER	Integration host factor subunit alpha OS=Nitrosomonas europaea GN=ihfA PE=3 SV=1	0.908048	0.546309	3
tr|A0A136N472|A0A136N472_NITER	Bifunctional 5,10-methylene-tetrahydrofolate dehydrogenase/ 5,10-methylene-tetrahydrofolate cyclohydrolase OS=Nitrosomonas europaea GN=folD PE=3 SV=1	1.14524	0.546861	4
tr|Q82U27|Q82U27_NITEU	Cytidylyltransferase (CMP-NeuAc synthetase) OS=Nitrosomonas europaea (strain ATCC 19718 / NBRC 14298) GN=NE1686 PE=4 SV=1	1.06365	0.548884	4
tr|Q82V42|Q82V42_NITEU	Uncharacterized protein OS=Nitrosomonas europaea (strain ATCC 19718 / NBRC 14298) GN=NE1263 PE=4 SV=1	1.23029	0.5494	4
tr|Q82TR5|Q82TR5_NITEU	Probable beta subunit of citrate lyase OS=Nitrosomonas europaea (strain ATCC 19718 / NBRC 14298) GN=NE1809 PE=3 SV=1	1.10558	0.550222	17
sp|Q57142|C554_NITEU	Cytochrome c-554 OS=Nitrosomonas europaea (strain ATCC 19718 / NBRC 14298) GN=cycA1 PE=1 SV=1	0.92096	0.5524	15
tr|Q3SN33|Q3SN33_NITWN	Acetyl-CoA acetyltransferase OS=Nitrobacter winogradskyi (strain Nb-255 / ATCC 25391) GN=Nwi_3060 PE=3 SV=1	1.13624	0.553025	3
tr|Q3SUK0|Q3SUK0_NITWN	Respiratory nitrate reductase beta subunit OS=Nitrobacter winogradskyi (strain Nb-255 / ATCC 25391) GN=Nwi_0776 PE=4 SV=1	0.843613	0.554045	5
tr|Q82UP2|Q82UP2_NITEU	Uncharacterized protein OS=Nitrosomonas europaea (strain ATCC 19718 / NBRC 14298) GN=NE1440 PE=4 SV=1	1.11684	0.554377	2
tr|Q82SJ1|Q82SJ1_NITEU	RNA polymerase sigma factor OS=Nitrosomonas europaea (strain ATCC 19718 / NBRC 14298) GN=rpoE1 PE=3 SV=1	1.18434	0.55636	4
tr|A0A136N127|A0A136N127_NITER	50S ribosomal protein L18 OS=Nitrosomonas europaea GN=rplR PE=3 SV=1	0.874592	0.5574	11
tr|Q82VA9|Q82VA9_NITEU	Glycine--tRNA ligase alpha subunit OS=Nitrosomonas europaea (strain ATCC 19718 / NBRC 14298) GN=glyQ PE=3 SV=1	1.13684	0.558828	3
tr|Q82WH8|Q82WH8_NITEU	Possible transmembrane protein OS=Nitrosomonas europaea (strain ATCC 19718 / NBRC 14298) GN=NE0697 PE=4 SV=1	1.08785	0.562141	11
sp|Q82XC1|SYR_NITEU	Arginine--tRNA ligase OS=Nitrosomonas europaea (strain ATCC 19718 / NBRC 14298) GN=argS PE=3 SV=1	0.829492	0.562901	4
sp|Q82SQ3|KGUA_NITEU	Guanylate kinase OS=Nitrosomonas europaea (strain ATCC 19718 / NBRC 14298) GN=gmk PE=3 SV=1	0.649807	0.565162	2
tr|A0A136N0Y4|A0A136N0Y4_NITER	30S ribosomal protein S4 OS=Nitrosomonas europaea GN=rpsD PE=3 SV=1	0.893276	0.566343	13
tr|Q82X08|Q82X08_NITEU	Putative transposase OS=Nitrosomonas europaea (strain ATCC 19718 / NBRC 14298) GN=NE0492 PE=4 SV=1	0.760416	0.566657	2
tr|Q82XZ9|Q82XZ9_NITEU	Universal stress protein (Usp):ABC1 family OS=Nitrosomonas europaea (strain ATCC 19718 / NBRC 14298) GN=NE0091 PE=3 SV=1	1.25557	0.566924	2
sp|Q82UZ8|SYP_NITEU	Proline--tRNA ligase OS=Nitrosomonas europaea (strain ATCC 19718 / NBRC 14298) GN=proS PE=3 SV=1	1.1354	0.567901	6
tr|A0A136MKK5|A0A136MKK5_NITER	Uncharacterized protein OS=Nitrosomonas europaea GN=UZ02_AOB001002620 PE=3 SV=1	1.26773	0.570074	2
tr|Q82W41|Q82W41_NITEU	Sulfate adenylyltransferase OS=Nitrosomonas europaea (strain ATCC 19718 / NBRC 14298) GN=cysD PE=3 SV=1	0.90055	0.572421	8
tr|A0A136N137|A0A136N137_NITER	50S ribosomal protein L16 OS=Nitrosomonas europaea GN=rplP PE=3 SV=1	0.919117	0.573139	8
sp|Q3SSU4|RS13_NITWN	30S ribosomal protein S13 OS=Nitrobacter winogradskyi (strain Nb-255 / ATCC 25391) GN=rpsM PE=3 SV=1	1.24466	0.57406	3
tr|A0A136N100|A0A136N100_NITER	50S ribosomal protein L3 OS=Nitrosomonas europaea GN=rplC PE=3 SV=1	0.876051	0.574158	10
tr|Q82SP8|Q82SP8_NITEU	ThiJ/PfpI family OS=Nitrosomonas europaea (strain ATCC 19718 / NBRC 14298) GN=NE2259 PE=4 SV=1	1.40984	0.576305	3
tr|Q82Y23|Q82Y23_NITEU	Quinolinate synthase A OS=Nitrosomonas europaea (strain ATCC 19718 / NBRC 14298) GN=nadA PE=3 SV=1	1.34229	0.577457	2
tr|Q82SS3|Q82SS3_NITEU	Possible polyketide synthase OS=Nitrosomonas europaea (strain ATCC 19718 / NBRC 14298) GN=hetM PE=4 SV=1	0.763878	0.578679	2
tr|Q82TJ5|Q82TJ5_NITEU	L-aspartate oxidase OS=Nitrosomonas europaea (strain ATCC 19718 / NBRC 14298) GN=nadB1 PE=3 SV=1	1.05124	0.583535	3
tr|Q82W96|Q82W96_NITEU	Uncharacterized protein OS=Nitrosomonas europaea (strain ATCC 19718 / NBRC 14298) GN=NE0798 PE=4 SV=1	0.899544	0.585877	3
tr|A0A136NQ04|A0A136NQ04_NITER	Dihydrodipicolinate synthase OS=Nitrosomonas europaea GN=dapA PE=3 SV=1	0.899579	0.58807	5
tr|Q82Y39|Q82Y39_NITEU	Succinyl-CoA ligase [ADP-forming] subunit beta OS=Nitrosomonas europaea (strain ATCC 19718 / NBRC 14298) GN=sucC PE=3 SV=1	1.11169	0.588748	6
tr|Q3SP02|Q3SP02_NITWN	Phosphoglycerate kinase OS=Nitrobacter winogradskyi (strain Nb-255 / ATCC 25391) GN=pgk PE=3 SV=1	0.886735	0.589633	3
tr|Q3SQY1|Q3SQY1_NITWN	Uncharacterized protein OS=Nitrobacter winogradskyi (strain Nb-255 / ATCC 25391) GN=Nwi_2052 PE=4 SV=1	0.81906	0.590807	2
sp|Q82TF8|SYA_NITEU	Alanine--tRNA ligase OS=Nitrosomonas europaea (strain ATCC 19718 / NBRC 14298) GN=alaS PE=3 SV=1	0.915536	0.593735	9
sp|Q82WM4|HIS7_NITEU	Imidazoleglycerol-phosphate dehydratase OS=Nitrosomonas europaea (strain ATCC 19718 / NBRC 14298) GN=hisB PE=3 SV=1	0.833097	0.594702	3
sp|Q82XU9|SYH_NITEU	Histidine--tRNA ligase OS=Nitrosomonas europaea (strain ATCC 19718 / NBRC 14298) GN=hisS PE=3 SV=2	0.906799	0.594786	4
tr|A0A136NCG3|A0A136NCG3_NITER	5-demethoxyubiquinone hydroxylase, mitochondrial OS=Nitrosomonas europaea GN=UZ02_AOB001001207 PE=3 SV=1	1.10692	0.595461	3
tr|Q82X14|Q82X14_NITEU	UDP-N-acetylglucosamine 2-epimerase OS=Nitrosomonas europaea (strain ATCC 19718 / NBRC 14298) GN=rffE,wecB,nfrC PE=3 SV=1	1.06305	0.598915	4
tr|Q3SWM2|Q3SWM2_NITWN	Thioredoxin OS=Nitrobacter winogradskyi (strain Nb-255 / ATCC 25391) GN=Nwi_0051 PE=3 SV=1	1.15475	0.600871	2
tr|Q82WU5|Q82WU5_NITEU	Uncharacterized protein OS=Nitrosomonas europaea (strain ATCC 19718 / NBRC 14298) GN=NE0566 PE=4 SV=1	1.16931	0.600892	2
sp|Q820Q9|RL5_NITEU	50S ribosomal protein L5 OS=Nitrosomonas europaea (strain ATCC 19718 / NBRC 14298) GN=rplE PE=3 SV=1	0.918	0.602881	9
tr|Q82W65|Q82W65_NITEU	DNA mismatch repair protein MutS family, C-terminal domain OS=Nitrosomonas europaea (strain ATCC 19718 / NBRC 14298) GN=NE0830 PE=4 SV=1	0.92572	0.60334	5
tr|Q82TU9|Q82TU9_NITEU	NADH-quinone oxidoreductase OS=Nitrosomonas europaea (strain ATCC 19718 / NBRC 14298) GN=nuoG PE=3 SV=1	0.912014	0.603919	19
tr|Q82S49|Q82S49_NITEU	NADH:flavin oxidoreductase/NADH oxidase OS=Nitrosomonas europaea (strain ATCC 19718 / NBRC 14298) GN=NE2510 PE=4 SV=1	1.19924	0.605567	8
tr|A0A136N5G7|A0A136N5G7_NITER	Acetyl-CoA synthetase OS=Nitrosomonas europaea GN=UZ02_AOB001001754 PE=3 SV=1	1.08633	0.605689	2
tr|Q3SU30|Q3SU30_NITWN	Aspartate/glutamate/uridylate kinase OS=Nitrobacter winogradskyi (strain Nb-255 / ATCC 25391) GN=Nwi_0949 PE=4 SV=1	0.961077	0.605903	2
tr|Q82SG7|Q82SG7_NITEU	Succinate dehydrogenase iron-sulfur subunit OS=Nitrosomonas europaea (strain ATCC 19718 / NBRC 14298) GN=sdhB PE=3 SV=1	1.25877	0.607436	2
tr|Q82SN5|Q82SN5_NITEU	UDP-glucose/GDP-mannose dehydrogenase family OS=Nitrosomonas europaea (strain ATCC 19718 / NBRC 14298) GN=tviB PE=3 SV=1	0.8708	0.607876	10
sp|Q82S98|SSB_NITEU	Single-stranded DNA-binding protein OS=Nitrosomonas europaea (strain ATCC 19718 / NBRC 14298) GN=ssb PE=3 SV=1	0.899092	0.60816	6
sp|Q820N1|ARGB_NITEU	Acetylglutamate kinase OS=Nitrosomonas europaea (strain ATCC 19718 / NBRC 14298) GN=argB PE=3 SV=1	1.06501	0.609148	4
sp|Q3SVJ3|ATPG_NITWN	ATP synthase gamma chain OS=Nitrobacter winogradskyi (strain Nb-255 / ATCC 25391) GN=atpG PE=3 SV=1	0.877813	0.609976	2
tr|Q3SRR8|Q3SRR8_NITWN	Uncharacterized protein OS=Nitrobacter winogradskyi (strain Nb-255 / ATCC 25391) GN=Nwi_1762 PE=4 SV=1	1.1478	0.612897	4
tr|A0A136N0R9|A0A136N0R9_NITER	30S ribosomal protein S14 OS=Nitrosomonas europaea GN=rpsN PE=3 SV=1	1.22979	0.61386	3
tr|Q82U45|Q82U45_NITEU	Peptidase family M3 OS=Nitrosomonas europaea (strain ATCC 19718 / NBRC 14298) GN=prlC PE=3 SV=1	1.09984	0.614831	21
tr|Q9S591|Q9S591_NITER	Indole-3-glycerol phosphate synthase OS=Nitrosomonas europaea GN=trpC PE=3 SV=1	0.848969	0.616175	5
tr|Q3SU09|Q3SU09_NITWN	Uncharacterized protein OS=Nitrobacter winogradskyi (strain Nb-255 / ATCC 25391) GN=Nwi_0970 PE=4 SV=1	1.16639	0.617505	5
tr|A0A136NHI3|A0A136NHI3_NITER	ATP phosphoribosyltransferase OS=Nitrosomonas europaea GN=hisG PE=3 SV=1	1.13536	0.618782	7
tr|A0A136NMF0|A0A136NMF0_NITER	D-alanine--D-alanine ligase OS=Nitrosomonas europaea GN=ddl PE=3 SV=1	1.17311	0.619423	3
sp|Q82TX6|RPIA_NITEU	Ribose-5-phosphate isomerase A OS=Nitrosomonas europaea (strain ATCC 19718 / NBRC 14298) GN=rpiA PE=3 SV=1	1.1426	0.620076	7
tr|A0A136NEP6|A0A136NEP6_NITER	Phosphoglycerate kinase OS=Nitrosomonas europaea GN=pgk PE=3 SV=1	0.902984	0.620583	19
tr|Q82VR2|Q82VR2_NITEU	Aldose 1-epimerase OS=Nitrosomonas europaea (strain ATCC 19718 / NBRC 14298) GN=NE1003 PE=4 SV=1	1.12404	0.621353	14
tr|Q3SSY5|Q3SSY5_NITWN	Transcription termination/antitermination protein NusG OS=Nitrobacter winogradskyi (strain Nb-255 / ATCC 25391) GN=nusG PE=3 SV=1	0.832423	0.622263	2
tr|Q82SZ5|Q82SZ5_NITEU	Ribulose-phosphate 3-epimerase OS=Nitrosomonas europaea (strain ATCC 19718 / NBRC 14298) GN=cbbE PE=3 SV=1	1.04925	0.623142	10
tr|Q82SV4|Q82SV4_NITEU	Putative modulator of DNA gyrase OS=Nitrosomonas europaea (strain ATCC 19718 / NBRC 14298) GN=pmbA PE=4 SV=1	1.08477	0.623367	6
sp|Q3SSY1|RL7_NITWN	50S ribosomal protein L7/L12 OS=Nitrobacter winogradskyi (strain Nb-255 / ATCC 25391) GN=rplL PE=3 SV=1	0.882955	0.623466	2
tr|Q82WX9|Q82WX9_NITEU	CBS domain OS=Nitrosomonas europaea (strain ATCC 19718 / NBRC 14298) GN=NE0525 PE=4 SV=1	0.948056	0.627414	5
tr|Q82S96|Q82S96_NITEU	Putative hydroxypyruvate reductase oxidoreductase protein OS=Nitrosomonas europaea (strain ATCC 19718 / NBRC 14298) GN=ttuD2 PE=4 SV=1	0.906739	0.627937	3
sp|Q3SRH2|RS2_NITWN	30S ribosomal protein S2 OS=Nitrobacter winogradskyi (strain Nb-255 / ATCC 25391) GN=rpsB PE=3 SV=1	0.871065	0.62893	4
tr|Q820K9|Q820K9_NITEU	Magnesium transporter MgtE OS=Nitrosomonas europaea (strain ATCC 19718 / NBRC 14298) GN=mgtE PE=3 SV=1	1.14924	0.630441	2
sp|Q82TC8|DEF2_NITEU	Peptide deformylase 2 OS=Nitrosomonas europaea (strain ATCC 19718 / NBRC 14298) GN=def2 PE=3 SV=1	0.947926	0.632441	2
tr|Q82SI3|Q82SI3_NITEU	Uncharacterized protein OS=Nitrosomonas europaea (strain ATCC 19718 / NBRC 14298) GN=NE2343 PE=4 SV=1	1.0959	0.635392	2
tr|A0A136N9E4|A0A136N9E4_NITER	Polynucleotide phosphorylase/polyadenylase OS=Nitrosomonas europaea GN=pnp PE=3 SV=1	0.940671	0.63624	27
tr|Q82SN4|Q82SN4_NITEU	NAD dependent epimerase/dehydratase family OS=Nitrosomonas europaea (strain ATCC 19718 / NBRC 14298) GN=NE2277 PE=4 SV=1	0.892651	0.63872	3
tr|A0A136MNR3|A0A136MNR3_NITER	2,3-bisphosphoglycerate-dependent phosphoglycerate mutase OS=Nitrosomonas europaea GN=gpmA_2 PE=3 SV=1	1.10275	0.639192	5
sp|Q82TK9|AROC_NITEU	Chorismate synthase OS=Nitrosomonas europaea (strain ATCC 19718 / NBRC 14298) GN=aroC PE=3 SV=1	1.13446	0.642864	6
tr|Q82T55|Q82T55_NITEU	Heat shock hsp20 (Alpha crystallin) proteins family OS=Nitrosomonas europaea (strain ATCC 19718 / NBRC 14298) GN=NE2074 PE=3 SV=1	1.21597	0.644371	5
tr|Q82XC2|Q82XC2_NITEU	Uncharacterized protein OS=Nitrosomonas europaea (strain ATCC 19718 / NBRC 14298) GN=NE0363 PE=4 SV=1	1.10477	0.64518	5
tr|A0A136MWM8|A0A136MWM8_NITER	Glutaminyl-tRNA synthase (glutamine-hydrolyzing) OS=Nitrosomonas europaea GN=gatA PE=3 SV=1	0.916185	0.645669	8
tr|A0A136N0K7|A0A136N0K7_NITER	30S ribosomal protein S13 OS=Nitrosomonas europaea GN=rpsM PE=3 SV=1	0.939447	0.645796	8
tr|Q3SU94|Q3SU94_NITWN	Dihydrodipicolinate synthetase OS=Nitrobacter winogradskyi (strain Nb-255 / ATCC 25391) GN=Nwi_0883 PE=3 SV=1	1.11579	0.648273	3
tr|Q82VR3|Q82VR3_NITEU	Aconitate hydratase OS=Nitrosomonas europaea (strain ATCC 19718 / NBRC 14298) GN=acnA1 PE=3 SV=1	1.13194	0.648772	21
tr|Q82UZ0|Q82UZ0_NITEU	Putative modulator of DNA gyrase OS=Nitrosomonas europaea (strain ATCC 19718 / NBRC 14298) GN=tldD PE=4 SV=1	0.872795	0.651272	8
tr|Q3SP04|Q3SP04_NITWN	Transketolase OS=Nitrobacter winogradskyi (strain Nb-255 / ATCC 25391) GN=Nwi_2734 PE=3 SV=1	0.91242	0.652321	9
tr|A0A136NDA3|A0A136NDA3_NITER	Leucyl-tRNA synthetase OS=Nitrosomonas europaea GN=leuS PE=3 SV=1	1.14191	0.654266	5
tr|A0A136N8G7|A0A136N8G7_NITER	60 kDa chaperonin OS=Nitrosomonas europaea GN=groEL PE=3 SV=1	0.93969	0.65644	43
tr|Q3SPP6|Q3SPP6_NITWN	Uncharacterized protein OS=Nitrobacter winogradskyi (strain Nb-255 / ATCC 25391) GN=Nwi_2492 PE=4 SV=1	1.14392	0.656978	3
tr|A0A136NN09|A0A136NN09_NITER	B12-dependent methionine synthase OS=Nitrosomonas europaea GN=metH PE=4 SV=1	0.865982	0.657746	2
tr|Q82WB8|Q82WB8_NITEU	Pyridine nucleotide-disulfide oxidoreductase, class I OS=Nitrosomonas europaea (strain ATCC 19718 / NBRC 14298) GN=NE0774 PE=4 SV=1	1.17824	0.659753	5
tr|Q82W67|Q82W67_NITEU	HlyD family secretion protein OS=Nitrosomonas europaea (strain ATCC 19718 / NBRC 14298) GN=NE0828 PE=3 SV=1	1.24573	0.660511	2
tr|Q82TE8|Q82TE8_NITEU	FAD-dependent pyridine nucleotide-disulphide oxidoreductase OS=Nitrosomonas europaea (strain ATCC 19718 / NBRC 14298) GN=NE1945 PE=4 SV=1	0.934955	0.662307	2
tr|Q82W88|Q82W88_NITEU	Uncharacterized protein OS=Nitrosomonas europaea (strain ATCC 19718 / NBRC 14298) GN=NE0806 PE=4 SV=1	1.11776	0.662536	7
tr|Q3SUR9|Q3SUR9_NITWN	Invasion associated locus B OS=Nitrobacter winogradskyi (strain Nb-255 / ATCC 25391) GN=Nwi_0706 PE=4 SV=1	0.867893	0.664854	3
tr|Q82S18|Q82S18_NITEU	Uncharacterized protein OS=Nitrosomonas europaea (strain ATCC 19718 / NBRC 14298) GN=NE2545 PE=4 SV=1	0.925118	0.665039	2
tr|Q82UI1|Q82UI1_NITEU	Uncharacterized protein OS=Nitrosomonas europaea (strain ATCC 19718 / NBRC 14298) GN=NE1504 PE=4 SV=1	1.07689	0.668623	10
sp|Q82UQ8|GSA_NITEU	Glutamate-1-semialdehyde 2,1-aminomutase OS=Nitrosomonas europaea (strain ATCC 19718 / NBRC 14298) GN=hemL PE=3 SV=1	0.944309	0.6715	9
tr|Q82XZ3|Q82XZ3_NITEU	Haloacid dehalogenase/epoxide hydrolase family OS=Nitrosomonas europaea (strain ATCC 19718 / NBRC 14298) GN=NE0097 PE=4 SV=1	0.92045	0.671666	3
tr|A0A136NAM0|A0A136NAM0_NITER	50S ribosomal protein L28 OS=Nitrosomonas europaea GN=rpmB PE=3 SV=1	1.06638	0.67289	4
tr|Q82Y79|Q82Y79_NITEU	7Fe ferredoxin:4Fe-4S ferredoxin, iron-sulfur binding domain OS=Nitrosomonas europaea (strain ATCC 19718 / NBRC 14298) GN=fdxA PE=4 SV=1	0.947014	0.673499	4
tr|Q82WB2|Q82WB2_NITEU	Putative periplasmic cell division protein (SufI) OS=Nitrosomonas europaea (strain ATCC 19718 / NBRC 14298) GN=sufI PE=4 SV=1	0.861538	0.67383	4
tr|A0A136N4I4|A0A136N4I4_NITER	tRNA/rRNA methyltransferase OS=Nitrosomonas europaea GN=UZ02_AOB001001859 PE=3 SV=1	1.1906	0.673944	2
tr|Q82SS6|Q82SS6_NITEU	Uncharacterized protein OS=Nitrosomonas europaea (strain ATCC 19718 / NBRC 14298) GN=NE2230 PE=4 SV=1	0.903081	0.67469	2
tr|A0A136NP75|A0A136NP75_NITER	Nucleotide-binding protein OS=Nitrosomonas europaea GN=UZ02_AOB001000616 PE=3 SV=1	1.05519	0.674959	4
tr|A0A136NUJ2|A0A136NUJ2_NITER	Surface antigen (D15) OS=Nitrosomonas europaea GN=UZ02_AOB001000231 PE=3 SV=1	0.908445	0.675887	7
tr|Q82VP2|Q82VP2_NITEU	Peptidase family U7 OS=Nitrosomonas europaea (strain ATCC 19718 / NBRC 14298) GN=NE1024 PE=4 SV=1	1.13021	0.677327	4
tr|Q82XW6|Q82XW6_NITEU	Putative lipoprotein OS=Nitrosomonas europaea (strain ATCC 19718 / NBRC 14298) GN=NE0129 PE=4 SV=1	1.11108	0.677759	5
tr|Q82US5|Q82US5_NITEU	ABC transporter, ATP-binding protein OS=Nitrosomonas europaea (strain ATCC 19718 / NBRC 14298) GN=NE1404 PE=4 SV=1	1.13092	0.678878	3
tr|A0A136N6P7|A0A136N6P7_NITER	Dihydrolipoyl dehydrogenase OS=Nitrosomonas europaea GN=UZ02_AOB001001644 PE=4 SV=1	0.95545	0.681136	7
tr|A0A136NMJ3|A0A136NMJ3_NITER	GMP synthase [glutamine-hydrolyzing] OS=Nitrosomonas europaea GN=guaA PE=3 SV=1	1.07065	0.68142	8
tr|A0A136MKJ4|A0A136MKJ4_NITER	Universal stress protein OS=Nitrosomonas europaea GN=UZ02_AOB001002616 PE=3 SV=1	1.15834	0.685527	2
tr|Q82UK9|Q82UK9_NITEU	Uncharacterized protein OS=Nitrosomonas europaea (strain ATCC 19718 / NBRC 14298) GN=NE1475 PE=3 SV=1	0.884738	0.685595	2
tr|Q82WN4|Q82WN4_NITEU	ATP:corrinoid adenosyltransferase BtuR/CobO/CobP OS=Nitrosomonas europaea (strain ATCC 19718 / NBRC 14298) GN=cobO PE=4 SV=1	0.895575	0.687617	3
tr|A0A136N0V2|A0A136N0V2_NITER	30S ribosomal protein S17 OS=Nitrosomonas europaea GN=rpsQ PE=3 SV=1	0.921968	0.688401	5
sp|O06430|DNAK_NITEU	Chaperone protein DnaK OS=Nitrosomonas europaea (strain ATCC 19718 / NBRC 14298) GN=dnaK PE=3 SV=1	0.897136	0.689531	42
tr|A0A136NQW5|A0A136NQW5_NITER	Endoribonuclease L-PSP OS=Nitrosomonas europaea GN=UZ02_AOB001000438 PE=4 SV=1	0.931791	0.689762	5
tr|Q3SN87|Q3SN87_NITWN	TPR repeat protein OS=Nitrobacter winogradskyi (strain Nb-255 / ATCC 25391) GN=Nwi_3004 PE=4 SV=1	0.871933	0.693405	3
tr|A0A136NQB9|A0A136NQB9_NITER	Tryptophan synthase OS=Nitrosomonas europaea GN=UZ02_AOB001000459 PE=3 SV=1	0.931188	0.693829	9
tr|Q820A1|Q820A1_NITEU	ATP-dependent zinc metalloprotease FtsH OS=Nitrosomonas europaea (strain ATCC 19718 / NBRC 14298) GN=hflB PE=3 SV=1	1.08246	0.694437	17
tr|Q82TU8|Q82TU8_NITEU	Respiratory-chain NADH dehydrogenase 51 Kd subunit OS=Nitrosomonas europaea (strain ATCC 19718 / NBRC 14298) GN=nuoF PE=4 SV=1	0.930655	0.695131	7
tr|A0A136NAV3|A0A136NAV3_NITER	Heat-inducible transcription repressor OS=Nitrosomonas europaea GN=hrcA PE=3 SV=1	0.916334	0.696862	2
tr|Q82T10|Q82T10_NITEU	Prokaryotic transcription elongation factor GreA/GreB OS=Nitrosomonas europaea (strain ATCC 19718 / NBRC 14298) GN=rnk PE=1 SV=1	1.24113	0.696958	3
sp|Q820Q1|DCD_NITEU	Deoxycytidine triphosphate deaminase OS=Nitrosomonas europaea (strain ATCC 19718 / NBRC 14298) GN=dcd PE=3 SV=1	1.17583	0.696966	2
tr|A0A136NEI9|A0A136NEI9_NITER	Peptide chain release factor 3 (Fragment) OS=Nitrosomonas europaea GN=prfC PE=3 SV=1	0.878022	0.699155	2
tr|Q82UR2|Q82UR2_NITEU	Uncharacterized protein OS=Nitrosomonas europaea (strain ATCC 19718 / NBRC 14298) GN=NE1419 PE=4 SV=1	1.10709	0.703334	3
tr|Q82TP4|Q82TP4_NITEU	Response regulator receiver domain OS=Nitrosomonas europaea (strain ATCC 19718 / NBRC 14298) GN=pilG PE=4 SV=1	0.89335	0.70966	6
tr|Q82VR8|Q82VR8_NITEU	Cell division protein FtsA OS=Nitrosomonas europaea (strain ATCC 19718 / NBRC 14298) GN=ftsA PE=3 SV=1	1.04178	0.710402	9
tr|Q82U25|Q82U25_NITEU	D-isomer specific 2-hydroxyacid dehydrogenase OS=Nitrosomonas europaea (strain ATCC 19718 / NBRC 14298) GN=serA PE=3 SV=1	0.855469	0.712673	3
tr|Q82V11|Q82V11_NITEU	Uncharacterized protein OS=Nitrosomonas europaea (strain ATCC 19718 / NBRC 14298) GN=NE1300 PE=1 SV=1	1.11607	0.714091	8
tr|Q82W48|Q82W48_NITEU	Phosphoglycerate mutase family OS=Nitrosomonas europaea (strain ATCC 19718 / NBRC 14298) GN=NE0848 PE=4 SV=1	0.897226	0.716192	2
tr|A0A136MNJ3|A0A136MNJ3_NITER	NADH dehydrogenase subunit I OS=Nitrosomonas europaea GN=nuoI PE=3 SV=1	0.95107	0.718631	4
tr|Q82SM8|Q82SM8_NITEU	Cell division protein ZipA OS=Nitrosomonas europaea (strain ATCC 19718 / NBRC 14298) GN=NE2283 PE=3 SV=1	1.04296	0.719218	11
sp|Q820J7|FMT_NITEU	Methionyl-tRNA formyltransferase OS=Nitrosomonas europaea (strain ATCC 19718 / NBRC 14298) GN=fmt PE=3 SV=1	0.947659	0.720173	3
tr|Q82WY0|Q82WY0_NITEU	CBS domain OS=Nitrosomonas europaea (strain ATCC 19718 / NBRC 14298) GN=NE0524 PE=4 SV=1	1.11022	0.723522	2
tr|Q82Y47|Q82Y47_NITEU	Peptidyl-prolyl cis-trans isomerase OS=Nitrosomonas europaea (strain ATCC 19718 / NBRC 14298) GN=ppiB PE=3 SV=1	1.01901	0.725363	7
tr|Q82W39|Q82W39_NITEU	Alanine dehydrogenase and pyridine nucleotide transhydrogenase OS=Nitrosomonas europaea (strain ATCC 19718 / NBRC 14298) GN=pntAa PE=4 SV=1	0.928964	0.726523	14
tr|Q3SVF7|Q3SVF7_NITWN	Acetyl-coenzyme A synthetase OS=Nitrobacter winogradskyi (strain Nb-255 / ATCC 25391) GN=acsA PE=3 SV=1	0.901648	0.72808	4
sp|Q81ZS3|EFTU_NITEU	Elongation factor Tu OS=Nitrosomonas europaea (strain ATCC 19718 / NBRC 14298) GN=tuf1 PE=3 SV=1	0.9405	0.729249	25
tr|Q81ZR7|Q81ZR7_NITEU	Phosphoenolpyruvate synthase OS=Nitrosomonas europaea (strain ATCC 19718 / NBRC 14298) GN=ppsA PE=3 SV=1	1.08034	0.731034	25
tr|A0A136NIL0|A0A136NIL0_NITER	CDP-alcohol phosphatidyltransferase OS=Nitrosomonas europaea GN=UZ02_AOB001000836 PE=3 SV=1	0.919211	0.732121	2
sp|Q82W45|CYSI_NITEU	Sulfite reductase [NADPH] hemoprotein beta-component OS=Nitrosomonas europaea (strain ATCC 19718 / NBRC 14298) GN=cysI PE=3 SV=1	0.968129	0.733481	17
tr|Q82SS0|Q82SS0_NITEU	FAD linked oxidase, N-terminal OS=Nitrosomonas europaea (strain ATCC 19718 / NBRC 14298) GN=NE2237 PE=4 SV=1	0.960902	0.734407	6
tr|Q82Y77|Q82Y77_NITEU	Transcription-repair-coupling factor OS=Nitrosomonas europaea (strain ATCC 19718 / NBRC 14298) GN=mfd PE=3 SV=1	0.850696	0.736277	2
tr|Q820K2|Q820K2_NITEU	T-RNA synthetase, class Ib:Tryptophanyl-tRNA synthetase OS=Nitrosomonas europaea (strain ATCC 19718 / NBRC 14298) GN=trpS PE=3 SV=1	0.933766	0.736771	5
tr|Q82SL3|Q82SL3_NITEU	Isochorismatase hydrolase family OS=Nitrosomonas europaea (strain ATCC 19718 / NBRC 14298) GN=NE2304 PE=4 SV=1	1.0512	0.741436	6
tr|A0A136NAY7|A0A136NAY7_NITER	Ornithine carbamoyltransferase OS=Nitrosomonas europaea GN=argF PE=3 SV=1	0.964496	0.743608	6
tr|A0A136NPL3|A0A136NPL3_NITER	Uncharacterized protein OS=Nitrosomonas europaea GN=UZ02_AOB001000568 PE=4 SV=1	1.04498	0.750173	6
tr|Q82TV7|Q82TV7_NITEU	Putative membrane-bound dehydrogenase oxidoreductase protein OS=Nitrosomonas europaea (strain ATCC 19718 / NBRC 14298) GN=NE1763 PE=4 SV=1	1.09747	0.752104	4
tr|A0A136N891|A0A136N891_NITER	10 kDa chaperonin OS=Nitrosomonas europaea GN=groES PE=3 SV=1	0.953726	0.754062	6
sp|Q81ZK5|PSRP_NITEU	Putative phosphoenolpyruvate synthase regulatory protein OS=Nitrosomonas europaea (strain ATCC 19718 / NBRC 14298) GN=NE2358 PE=3 SV=1	0.923807	0.754352	2
sp|P55929|CCPR_NITEU	Cytochrome c551 peroxidase OS=Nitrosomonas europaea (strain ATCC 19718 / NBRC 14298) GN=ccp PE=1 SV=2	1.06942	0.754361	23
sp|Q820I7|PROA_NITEU	Gamma-glutamyl phosphate reductase OS=Nitrosomonas europaea (strain ATCC 19718 / NBRC 14298) GN=proA PE=3 SV=1	0.959113	0.756611	5
tr|Q82TR4|Q82TR4_NITEU	Succinyl-CoA ligase [ADP-forming] subunit beta OS=Nitrosomonas europaea (strain ATCC 19718 / NBRC 14298) GN=sucC PE=3 SV=1	1.03482	0.760093	17
sp|Q82T74|RL7_NITEU	50S ribosomal protein L7/L12 OS=Nitrosomonas europaea (strain ATCC 19718 / NBRC 14298) GN=rplL PE=3 SV=1	0.924544	0.761055	6
sp|Q82T57|GATC_NITEU	Aspartyl/glutamyl-tRNA(Asn/Gln) amidotransferase subunit C OS=Nitrosomonas europaea (strain ATCC 19718 / NBRC 14298) GN=gatC PE=3 SV=1	1.11735	0.761528	2
tr|A0A136MXA1|A0A136MXA1_NITER	Ribonuclease PH OS=Nitrosomonas europaea GN=rph PE=3 SV=1	0.952863	0.762114	2
tr|Q82WI0|Q82WI0_NITEU	Acetyl-coenzyme A carboxylase carboxyl transferase subunit beta OS=Nitrosomonas europaea (strain ATCC 19718 / NBRC 14298) GN=accD PE=3 SV=1	0.913563	0.766184	3
sp|Q82VB0|SYGB_NITEU	Glycine--tRNA ligase beta subunit OS=Nitrosomonas europaea (strain ATCC 19718 / NBRC 14298) GN=glyS PE=3 SV=1	0.922819	0.766506	8
tr|A0A136NAL1|A0A136NAL1_NITER	50S ribosomal protein L13 OS=Nitrosomonas europaea GN=rplM PE=3 SV=1	0.952841	0.768888	10
tr|Q82UZ1|Q82UZ1_NITEU	Acetolactate synthase OS=Nitrosomonas europaea (strain ATCC 19718 / NBRC 14298) GN=ilvI PE=3 SV=1	0.940229	0.774813	9
tr|Q3SVV1|Q3SVV1_NITWN	Aconitate hydratase OS=Nitrobacter winogradskyi (strain Nb-255 / ATCC 25391) GN=Nwi_0323 PE=3 SV=1	1.12342	0.775332	2
sp|Q82TB9|AROB_NITEU	3-dehydroquinate synthase OS=Nitrosomonas europaea (strain ATCC 19718 / NBRC 14298) GN=aroB PE=3 SV=1	1.1603	0.775598	2
tr|A0A136NF52|A0A136NF52_NITER	3-phosphoshikimate 1-carboxyvinyltransferase OS=Nitrosomonas europaea GN=aroA PE=3 SV=1	1.04928	0.775772	2
tr|Q3SW67|Q3SW67_NITWN	30S ribosomal protein S1 OS=Nitrobacter winogradskyi (strain Nb-255 / ATCC 25391) GN=Nwi_0206 PE=3 SV=1	1.0617	0.776985	4
tr|Q82U58|Q82U58_NITEU	Short-chain dehydrogenase/reductase (SDR) superfamily OS=Nitrosomonas europaea (strain ATCC 19718 / NBRC 14298) GN=fabG1 PE=4 SV=1	0.91088	0.77703	3
tr|A0A136N116|A0A136N116_NITER	50S ribosomal protein L17 OS=Nitrosomonas europaea GN=rplQ PE=3 SV=1	1.04557	0.777089	4
tr|Q82Y38|Q82Y38_NITEU	Succinyl-CoA ligase [ADP-forming] subunit alpha OS=Nitrosomonas europaea (strain ATCC 19718 / NBRC 14298) GN=sucD PE=3 SV=1	0.925376	0.778086	5
tr|Q82WJ1|Q82WJ1_NITEU	Cytochrome c oxidase, subunit I OS=Nitrosomonas europaea (strain ATCC 19718 / NBRC 14298) GN=coxA2 PE=4 SV=1	1.07769	0.779693	2
sp|Q82XV5|NDK_NITEU	Nucleoside diphosphate kinase OS=Nitrosomonas europaea (strain ATCC 19718 / NBRC 14298) GN=ndk PE=3 SV=1	0.952768	0.780756	5
tr|Q82TT1|Q82TT1_NITEU	Uncharacterized protein OS=Nitrosomonas europaea (strain ATCC 19718 / NBRC 14298) GN=NE1792 PE=4 SV=1	1.04017	0.785678	5
tr|A0A136NAK0|A0A136NAK0_NITER	N-acetyl-gamma-glutamyl-phosphate reductase OS=Nitrosomonas europaea GN=argC PE=3 SV=1	0.92506	0.786568	3
tr|Q82XU2|Q82XU2_NITEU	Probable transmembrane multidrug-efflux system lipoprotein transmembrane OS=Nitrosomonas europaea (strain ATCC 19718 / NBRC 14298) GN=NE0157 PE=3 SV=1	0.928041	0.786869	7
tr|Q82Y00|Q82Y00_NITEU	Guanylate cyclase:TPR repeat:SAM domain (Sterile alpha motif) OS=Nitrosomonas europaea (strain ATCC 19718 / NBRC 14298) GN=NE0090 PE=4 SV=1	1.14948	0.787579	2
tr|Q82VG2|Q82VG2_NITEU	Orn/DAP/Arg decarboxylases family 2 OS=Nitrosomonas europaea (strain ATCC 19718 / NBRC 14298) GN=NE1126 PE=3 SV=1	0.89969	0.788311	3
tr|Q82W44|Q82W44_NITEU	Sulfite reductase [NADPH] flavoprotein alpha-component OS=Nitrosomonas europaea (strain ATCC 19718 / NBRC 14298) GN=yvgR PE=4 SV=1	1.04742	0.788638	11
tr|Q82VX1|Q82VX1_NITEU	Putative signal peptide protein OS=Nitrosomonas europaea (strain ATCC 19718 / NBRC 14298) GN=NE0929 PE=4 SV=1	0.931772	0.789112	2
tr|A0A136N6U2|A0A136N6U2_NITER	Histidinol-phosphate aminotransferase OS=Nitrosomonas europaea GN=hisC2 PE=3 SV=1	1.03127	0.789197	7
tr|Q3SP74|Q3SP74_NITWN	Uncharacterized protein OS=Nitrobacter winogradskyi (strain Nb-255 / ATCC 25391) GN=Nwi_2664 PE=4 SV=1	0.926128	0.789991	13
tr|A0A136N8M8|A0A136N8M8_NITER	Pantoate--beta-alanine ligase OS=Nitrosomonas europaea GN=panC PE=3 SV=1	0.971861	0.792068	2
tr|A0A136MS86|A0A136MS86_NITER	Phenylalanine--tRNA ligase beta subunit OS=Nitrosomonas europaea GN=pheT PE=3 SV=1	0.949323	0.797559	4
tr|Q82XF9|Q82XF9_NITEU	Possible multicopper oxidase OS=Nitrosomonas europaea (strain ATCC 19718 / NBRC 14298) GN=mnxG PE=4 SV=1	1.05191	0.798024	16
tr|Q82UR3|Q82UR3_NITEU	Peptidylprolyl isomerase OS=Nitrosomonas europaea (strain ATCC 19718 / NBRC 14298) GN=NE1418 PE=4 SV=1	0.963965	0.798361	23
tr|Q82V26|Q82V26_NITEU	Protein HflC OS=Nitrosomonas europaea (strain ATCC 19718 / NBRC 14298) GN=NE1284 PE=3 SV=1	1.04129	0.802992	22
tr|Q82XJ5|Q82XJ5_NITEU	Methionine aminopeptidase OS=Nitrosomonas europaea (strain ATCC 19718 / NBRC 14298) GN=map PE=3 SV=1	0.958738	0.803358	8
tr|Q82VU7|Q82VU7_NITEU	Uncharacterized pyridoxal-5'-phosphate dependent enzyme family UPF0001 OS=Nitrosomonas europaea (strain ATCC 19718 / NBRC 14298) GN=NE0966 PE=3 SV=1	1.01952	0.803371	10
tr|Q82WL8|Q82WL8_NITEU	Possible accB1 biotin carboxyl carrier protein of acetyl-CoA carboxylase (Bccp) OS=Nitrosomonas europaea (strain ATCC 19718 / NBRC 14298) GN=accB1 PE=4 SV=1	1.07642	0.803415	3
tr|Q82WN9|Q82WN9_NITEU	Aminopeptidase N, APN (CD13) OS=Nitrosomonas europaea (strain ATCC 19718 / NBRC 14298) GN=pepN PE=4 SV=1	1.07444	0.803515	3
tr|Q82SY7|Q82SY7_NITEU	TPR repeat OS=Nitrosomonas europaea (strain ATCC 19718 / NBRC 14298) GN=NE2159 PE=4 SV=1	1.04132	0.805008	2
sp|Q3SSY2|RL10_NITWN	50S ribosomal protein L10 OS=Nitrobacter winogradskyi (strain Nb-255 / ATCC 25391) GN=rplJ PE=3 SV=2	0.927757	0.805166	3
tr|Q3SNB1|Q3SNB1_NITWN	Aminotransferase OS=Nitrobacter winogradskyi (strain Nb-255 / ATCC 25391) GN=Nwi_2980 PE=4 SV=1	0.897408	0.806061	2
sp|Q82Y02|PUR5_NITEU	Phosphoribosylformylglycinamidine cyclo-ligase OS=Nitrosomonas europaea (strain ATCC 19718 / NBRC 14298) GN=purM PE=3 SV=1	1.08296	0.807373	2
tr|Q82U57|Q82U57_NITEU	Acyl carrier protein OS=Nitrosomonas europaea (strain ATCC 19718 / NBRC 14298) GN=acpP PE=3 SV=1	0.911876	0.811182	6
tr|Q82Y28|Q82Y28_NITEU	Sigma 54 modulation protein / S30EA ribosomal protein OS=Nitrosomonas europaea (strain ATCC 19718 / NBRC 14298) GN=NE0061 PE=4 SV=1	1.04775	0.812062	2
tr|A0A136N2C1|A0A136N2C1_NITER	F0F1 ATP synthase subunit B OS=Nitrosomonas europaea GN=atpF PE=3 SV=1	0.958467	0.814803	11
tr|Q3ST09|Q3ST09_NITWN	Uncharacterized protein OS=Nitrobacter winogradskyi (strain Nb-255 / ATCC 25391) GN=Nwi_1321 PE=4 SV=1	0.936027	0.814829	2
tr|Q82XJ8|Q82XJ8_NITEU	Uncharacterized protein OS=Nitrosomonas europaea (strain ATCC 19718 / NBRC 14298) GN=NE0267 PE=4 SV=1	0.935293	0.815724	3
tr|Q82V67|Q82V67_NITEU	Uncharacterized protein OS=Nitrosomonas europaea (strain ATCC 19718 / NBRC 14298) GN=NE1234 PE=4 SV=1	0.92903	0.818608	3
tr|Q82UQ9|Q82UQ9_NITEU	Putative lipoprotein (VacJ) transmembrane OS=Nitrosomonas europaea (strain ATCC 19718 / NBRC 14298) GN=vacJ PE=4 SV=1	1.03688	0.819416	3
tr|Q3SNW0|Q3SNW0_NITWN	Uncharacterized protein OS=Nitrobacter winogradskyi (strain Nb-255 / ATCC 25391) GN=Nwi_2778 PE=4 SV=1	1.02782	0.823175	3
tr|Q82V68|Q82V68_NITEU	Possible peroxidase, putative OS=Nitrosomonas europaea (strain ATCC 19718 / NBRC 14298) GN=NE1233 PE=4 SV=1	0.951012	0.825131	5
tr|A0A136N9B7|A0A136N9B7_NITER	Seryl-tRNA synthetase OS=Nitrosomonas europaea GN=serS PE=3 SV=1	1.03524	0.825305	5
tr|Q82V33|Q82V33_NITEU	Uncharacterized protein OS=Nitrosomonas europaea (strain ATCC 19718 / NBRC 14298) GN=NE1277 PE=4 SV=1	0.973458	0.83061	6
tr|Q3SN34|Q3SN34_NITWN	Polyhydroxyalkanoate synthesis repressor PhaR OS=Nitrobacter winogradskyi (strain Nb-255 / ATCC 25391) GN=Nwi_3059 PE=4 SV=1	1.10738	0.835866	2
tr|Q82X11|Q82X11_NITEU	Possible abortive infection phage resistance protein OS=Nitrosomonas europaea (strain ATCC 19718 / NBRC 14298) GN=abiR PE=4 SV=1	1.07208	0.836236	3
sp|Q82SP6|HSLU_NITEU	ATP-dependent protease ATPase subunit HslU OS=Nitrosomonas europaea (strain ATCC 19718 / NBRC 14298) GN=hslU PE=3 SV=1	1.01089	0.83737	14
tr|Q82Y53|Q82Y53_NITEU	Putative ATP-dependent protease LA, putative OS=Nitrosomonas europaea (strain ATCC 19718 / NBRC 14298) GN=NE0035 PE=4 SV=1	1.0525	0.83798	2
tr|A0A136MS97|A0A136MS97_NITER	50S ribosomal protein L20 OS=Nitrosomonas europaea GN=rplT PE=3 SV=1	1.05501	0.839564	3
tr|Q82WZ6|Q82WZ6_NITEU	Glutamine synthetase OS=Nitrosomonas europaea (strain ATCC 19718 / NBRC 14298) GN=glnA1 PE=3 SV=1	0.957433	0.841358	11
tr|Q82SJ9|Q82SJ9_NITEU	Dihydrolipoyl dehydrogenase OS=Nitrosomonas europaea (strain ATCC 19718 / NBRC 14298) GN=lpdA3 PE=4 SV=1	1.04074	0.842515	12
sp|Q82XY4|DAPE_NITEU	Succinyl-diaminopimelate desuccinylase OS=Nitrosomonas europaea (strain ATCC 19718 / NBRC 14298) GN=dapE PE=3 SV=1	1.0459	0.842809	5
tr|Q82WA0|Q82WA0_NITEU	Glycosyl transferases group 1 OS=Nitrosomonas europaea (strain ATCC 19718 / NBRC 14298) GN=NE0794 PE=4 SV=1	1.04591	0.844307	2
tr|Q82XE9|Q82XE9_NITEU	Pyruvate kinase OS=Nitrosomonas europaea (strain ATCC 19718 / NBRC 14298) GN=pykA1 PE=3 SV=1	0.945661	0.846848	6
tr|Q3SRC7|Q3SRC7_NITWN	Glutamine synthetase OS=Nitrobacter winogradskyi (strain Nb-255 / ATCC 25391) GN=Nwi_1904 PE=3 SV=1	0.930761	0.850208	4
sp|Q3SVJ5|ATPD_NITWN	ATP synthase subunit delta OS=Nitrobacter winogradskyi (strain Nb-255 / ATCC 25391) GN=atpH PE=3 SV=2	0.964071	0.850422	2
tr|A0A136MSF2|A0A136MSF2_NITER	50S ribosomal protein L35 OS=Nitrosomonas europaea GN=rpmI PE=3 SV=1	0.948277	0.851838	2
tr|Q82TN3|Q82TN3_NITEU	YER057c/YjgF/UK114 family OS=Nitrosomonas europaea (strain ATCC 19718 / NBRC 14298) GN=NE1851 PE=4 SV=1	0.968005	0.852409	3
tr|Q3SVN5|Q3SVN5_NITWN	Peptidylprolyl isomerase OS=Nitrobacter winogradskyi (strain Nb-255 / ATCC 25391) GN=Nwi_0389 PE=4 SV=1	0.974484	0.853723	3
tr|A0A136NSL4|A0A136NSL4_NITER	50S ribosomal protein L27 OS=Nitrosomonas europaea GN=rpmA PE=3 SV=1	0.938366	0.854205	3
tr|Q82UN5|Q82UN5_NITEU	Cysteine desulfurase OS=Nitrosomonas europaea (strain ATCC 19718 / NBRC 14298) GN=NE1447 PE=3 SV=1	0.955883	0.854334	2
tr|A0A136NAP5|A0A136NAP5_NITER	Serine hydroxymethyltransferase OS=Nitrosomonas europaea GN=glyA PE=3 SV=1	0.964779	0.855048	14
tr|Q82SG8|Q82SG8_NITEU	ThrC probable threonine synthase protein OS=Nitrosomonas europaea (strain ATCC 19718 / NBRC 14298) GN=thrC PE=4 SV=1	1.02001	0.855184	7
tr|Q3SWJ4|Q3SWJ4_NITWN	2-octaprenyl-3-methyl-6-methoxy-1,4-benzoquinol hydroxylase OS=Nitrobacter winogradskyi (strain Nb-255 / ATCC 25391) GN=Nwi_0079 PE=4 SV=1	0.979987	0.858744	2
tr|Q3SSR0|Q3SSR0_NITWN	O-acetylhomoserine sulfhydrolase OS=Nitrobacter winogradskyi (strain Nb-255 / ATCC 25391) GN=Nwi_1420 PE=3 SV=1	0.938927	0.861883	2
tr|Q82W82|Q82W82_NITEU	Putative sspA transcription modulator protein OS=Nitrosomonas europaea (strain ATCC 19718 / NBRC 14298) GN=sspA PE=3 SV=1	0.94676	0.862205	3
sp|Q82T56|GATB_NITEU	Aspartyl/glutamyl-tRNA(Asn/Gln) amidotransferase subunit B OS=Nitrosomonas europaea (strain ATCC 19718 / NBRC 14298) GN=gatB PE=3 SV=1	0.96926	0.864329	10
tr|Q3SVR9|Q3SVR9_NITWN	Non-homologous end joining protein Ku OS=Nitrobacter winogradskyi (strain Nb-255 / ATCC 25391) GN=ku PE=3 SV=1	1.06458	0.865183	3
tr|A0A136N6U0|A0A136N6U0_NITER	Phosphoserine transaminase OS=Nitrosomonas europaea GN=serC PE=3 SV=1	0.934959	0.865825	5
sp|Q82TN0|ARLY_NITEU	Argininosuccinate lyase OS=Nitrosomonas europaea (strain ATCC 19718 / NBRC 14298) GN=argH PE=3 SV=1	0.953518	0.86773	7
tr|Q82Y68|Q82Y68_NITEU	Phosphoribosylformylglycinamidine synthase OS=Nitrosomonas europaea (strain ATCC 19718 / NBRC 14298) GN=purL PE=3 SV=1	0.972458	0.871978	4
tr|Q82XE1|Q82XE1_NITEU	D-isomer specific 2-hydroxyacid dehydrogenase OS=Nitrosomonas europaea (strain ATCC 19718 / NBRC 14298) GN=NE0334 PE=3 SV=1	1.01269	0.87236	13
tr|A0A136N8A0|A0A136N8A0_NITER	Outer membrane efflux protein OS=Nitrosomonas europaea GN=UZ02_AOB001001516 PE=4 SV=1	1.05233	0.873132	3
tr|Q82V52|Q82V52_NITEU	Two-component hybrid sensor and regulator OS=Nitrosomonas europaea (strain ATCC 19718 / NBRC 14298) GN=NE1250 PE=4 SV=1	1.02733	0.873516	11
tr|Q82VM4|Q82VM4_NITEU	Ankyrin-repeat OS=Nitrosomonas europaea (strain ATCC 19718 / NBRC 14298) GN=NE1049 PE=4 SV=1	0.977615	0.873691	5
tr|A0A136NCV7|A0A136NCV7_NITER	Cell division topological specificity factor OS=Nitrosomonas europaea GN=minE PE=3 SV=1	0.951576	0.874991	5
tr|Q82VR0|Q82VR0_NITEU	CheW-like domain OS=Nitrosomonas europaea (strain ATCC 19718 / NBRC 14298) GN=pilI PE=4 SV=1	0.944839	0.875979	2
tr|A0A136N0R6|A0A136N0R6_NITER	Translation initiation factor IF-1 OS=Nitrosomonas europaea GN=infA PE=3 SV=1	1.08819	0.877749	2
tr|Q82WJ7|Q82WJ7_NITEU	Glucose-1-phosphate thymidylyltransferase OS=Nitrosomonas europaea (strain ATCC 19718 / NBRC 14298) GN=rmlA PE=3 SV=1	0.936804	0.880671	2
tr|Q82TY5|Q82TY5_NITEU	Isocitrate dehydrogenase [NADP] OS=Nitrosomonas europaea (strain ATCC 19718 / NBRC 14298) GN=icd PE=3 SV=1	0.967365	0.880711	20
tr|A0A136NPX3|A0A136NPX3_NITER	Chaperone protein ClpB OS=Nitrosomonas europaea GN=clpB PE=3 SV=1	1.00882	0.881387	24
tr|Q820A0|Q820A0_NITEU	Possible ubiE ubiquinone/menaquinone biosynthesis methyltransferase OS=Nitrosomonas europaea (strain ATCC 19718 / NBRC 14298) GN=NE0604 PE=4 SV=1	1.0357	0.884322	6
tr|Q82Y63|Q82Y63_NITEU	Metallo-beta-lactamase superfamily OS=Nitrosomonas europaea (strain ATCC 19718 / NBRC 14298) GN=NE0025 PE=4 SV=1	0.925393	0.88602	2
tr|Q3SNT1|Q3SNT1_NITWN	Uncharacterized protein OS=Nitrobacter winogradskyi (strain Nb-255 / ATCC 25391) GN=Nwi_2807 PE=4 SV=1	0.95092	0.888949	2
tr|Q82U34|Q82U34_NITEU	Uncharacterized protein OS=Nitrosomonas europaea (strain ATCC 19718 / NBRC 14298) GN=NE1679 PE=4 SV=1	1.03818	0.889438	10
tr|Q82TD2|Q82TD2_NITEU	DNA topoisomerase OS=Nitrosomonas europaea (strain ATCC 19718 / NBRC 14298) GN=topB PE=3 SV=1	0.960247	0.889498	11
tr|Q82TJ2|Q82TJ2_NITEU	Phosphoglucomutase and phosphomannomutase family OS=Nitrosomonas europaea (strain ATCC 19718 / NBRC 14298) GN=NE1895 PE=3 SV=1	1.04975	0.890737	9
tr|Q82UH7|Q82UH7_NITEU	Htra-like serine protease signal peptide protein OS=Nitrosomonas europaea (strain ATCC 19718 / NBRC 14298) GN=NE1508 PE=4 SV=1	0.953642	0.892492	5
tr|A0A136N4K1|A0A136N4K1_NITER	Ribonuclease H OS=Nitrosomonas europaea GN=rnhA PE=3 SV=1	0.98505	0.892769	6
tr|Q82WX5|Q82WX5_NITEU	Phosphate-binding protein OS=Nitrosomonas europaea (strain ATCC 19718 / NBRC 14298) GN=NE0531 PE=4 SV=1	1.01324	0.895618	2
tr|Q820S2|Q820S2_NITEU	Cytochrome c, class IC:Cytochrome c, class I OS=Nitrosomonas europaea (strain ATCC 19718 / NBRC 14298) GN=cyc PE=4 SV=1	0.965812	0.89604	5
tr|Q3SU14|Q3SU14_NITWN	Respiratory nitrate reductase beta subunit OS=Nitrobacter winogradskyi (strain Nb-255 / ATCC 25391) GN=Nwi_0965 PE=4 SV=1	0.979977	0.897905	5
tr|Q820H9|Q820H9_NITEU	Signal peptidase I OS=Nitrosomonas europaea (strain ATCC 19718 / NBRC 14298) GN=lepB PE=3 SV=1	1.02246	0.898748	3
tr|Q3SU11|Q3SU11_NITWN	Tyrosinase OS=Nitrobacter winogradskyi (strain Nb-255 / ATCC 25391) GN=Nwi_0968 PE=4 SV=1	0.95881	0.899973	5
tr|A0A136N5P2|A0A136N5P2_NITER	Elongation factor P OS=Nitrosomonas europaea GN=efp PE=3 SV=1	0.971307	0.900456	7
tr|A0A136NCV6|A0A136NCV6_NITER	50S ribosomal protein L25 OS=Nitrosomonas europaea GN=rplY PE=3 SV=1	0.968848	0.900797	6
sp|Q3SWK6|RL20_NITWN	50S ribosomal protein L20 OS=Nitrobacter winogradskyi (strain Nb-255 / ATCC 25391) GN=rplT PE=3 SV=1	0.945277	0.905518	2
tr|A0A136N0J9|A0A136N0J9_NITER	DNA-directed RNA polymerase subunit alpha OS=Nitrosomonas europaea GN=rpoA PE=3 SV=1	0.968179	0.905953	16
tr|Q82T86|Q82T86_NITEU	Glycosyl hydrolase family 57 OS=Nitrosomonas europaea (strain ATCC 19718 / NBRC 14298) GN=amyA PE=3 SV=1	1.01331	0.906729	2
tr|A0A136N980|A0A136N980_NITER	Uncharacterized protein OS=Nitrosomonas europaea GN=UZ02_AOB001001422 PE=4 SV=1	1.05088	0.907785	3
tr|Q82XE6|Q82XE6_NITEU	Transketolase OS=Nitrosomonas europaea (strain ATCC 19718 / NBRC 14298) GN=cbbT PE=3 SV=1	0.987659	0.911552	27
tr|Q81ZU5|Q81ZU5_NITEU	Uncharacterized protein OS=Nitrosomonas europaea (strain ATCC 19718 / NBRC 14298) GN=NE2360 PE=4 SV=1	0.971785	0.914602	2
tr|A0A136NGB8|A0A136NGB8_NITER	Serine protease MucD OS=Nitrosomonas europaea GN=mucD_1 PE=4 SV=1	1.02411	0.915419	13
sp|Q3SSV9|RL16_NITWN	50S ribosomal protein L16 OS=Nitrobacter winogradskyi (strain Nb-255 / ATCC 25391) GN=rplP PE=3 SV=1	1.02744	0.915582	2
tr|A0A136NCF8|A0A136NCF8_NITER	30S ribosomal protein S16 OS=Nitrosomonas europaea GN=rpsP PE=3 SV=1	0.976458	0.91871	5
tr|Q3ST27|Q3ST27_NITWN	Uncharacterized protein OS=Nitrobacter winogradskyi (strain Nb-255 / ATCC 25391) GN=Nwi_1303 PE=4 SV=1	1.0374	0.918764	2
tr|A0A136NCE7|A0A136NCE7_NITER	Class-I aminotransferase OS=Nitrosomonas europaea GN=UZ02_AOB001001193 PE=4 SV=1	0.963421	0.921366	4
tr|Q82V70|Q82V70_NITEU	Uncharacterized protein OS=Nitrosomonas europaea (strain ATCC 19718 / NBRC 14298) GN=NE1231 PE=4 SV=1	1.01355	0.921571	14
tr|A0A136NCI4|A0A136NCI4_NITER	50S ribosomal protein L32 OS=Nitrosomonas europaea GN=rpmF PE=3 SV=1	0.964582	0.921982	2
tr|Q82W95|Q82W95_NITEU	Uncharacterized protein OS=Nitrosomonas europaea (strain ATCC 19718 / NBRC 14298) GN=NE0799 PE=4 SV=1	1.02454	0.922831	2
tr|Q82UC7|Q82UC7_NITEU	Uncharacterized protein OS=Nitrosomonas europaea (strain ATCC 19718 / NBRC 14298) GN=NE1565 PE=4 SV=1	0.960144	0.923131	2
tr|Q82S09|Q82S09_NITEU	3,4-dihydroxy-2-butanone 4-phosphate synthase OS=Nitrosomonas europaea (strain ATCC 19718 / NBRC 14298) GN=ribAB PE=3 SV=1	1.02177	0.925436	2
tr|Q82V51|Q82V51_NITEU	Bacterial chemotaxis sensory transducer OS=Nitrosomonas europaea (strain ATCC 19718 / NBRC 14298) GN=pilJ PE=4 SV=1	0.981417	0.926722	4
tr|A0A136NAQ3|A0A136NAQ3_NITER	Transcriptional repressor NrdR OS=Nitrosomonas europaea GN=nrdR PE=3 SV=1	0.982143	0.930985	9
tr|Q820S8|Q820S8_NITEU	Class II Aldolase and Adducin N-terminal domain OS=Nitrosomonas europaea (strain ATCC 19718 / NBRC 14298) GN=NE0048 PE=4 SV=1	0.98723	0.931475	5
tr|A0A136MNK0|A0A136MNK0_NITER	Chaperone protein HtpG OS=Nitrosomonas europaea GN=hptG PE=3 SV=1	1.02424	0.931698	14
tr|Q82XV2|Q82XV2_NITEU	Uncharacterized protein OS=Nitrosomonas europaea (strain ATCC 19718 / NBRC 14298) GN=NE0147 PE=4 SV=1	1.01837	0.931766	3
tr|Q3ST17|Q3ST17_NITWN	Uncharacterized protein OS=Nitrobacter winogradskyi (strain Nb-255 / ATCC 25391) GN=Nwi_1313 PE=4 SV=1	1.01738	0.933353	2
tr|Q82VQ5|Q82VQ5_NITEU	Putative transmembrane protein OS=Nitrosomonas europaea (strain ATCC 19718 / NBRC 14298) GN=NE1011 PE=4 SV=1	0.965902	0.933371	3
tr|Q82TS0|Q82TS0_NITEU	Chain length determinant protein OS=Nitrosomonas europaea (strain ATCC 19718 / NBRC 14298) GN=NE1804 PE=4 SV=1	0.97606	0.93498	3
sp|Q82ST3|PYRD_NITEU	Dihydroorotate dehydrogenase (quinone) OS=Nitrosomonas europaea (strain ATCC 19718 / NBRC 14298) GN=pyrD PE=3 SV=1	1.03238	0.935231	3
sp|Q3SSW9|EFG_NITWN	Elongation factor G OS=Nitrobacter winogradskyi (strain Nb-255 / ATCC 25391) GN=fusA PE=3 SV=1	1.02247	0.935712	4
sp|Q82U77|SYE_NITEU	Glutamate--tRNA ligase OS=Nitrosomonas europaea (strain ATCC 19718 / NBRC 14298) GN=gltX PE=3 SV=1	0.987484	0.939069	6
tr|A0A136MPV7|A0A136MPV7_NITER	Acetyl-coenzyme A carboxylase carboxyl transferase subunit alpha OS=Nitrosomonas europaea GN=accA PE=3 SV=1	1.01148	0.940422	4
tr|A0A136N5N7|A0A136N5N7_NITER	4-hydroxy-tetrahydrodipicolinate reductase OS=Nitrosomonas europaea GN=UZ02_AOB001001720 PE=3 SV=1	1.01429	0.940931	7
sp|O85347|PYRG_NITEU	CTP synthase OS=Nitrosomonas europaea (strain ATCC 19718 / NBRC 14298) GN=pyrG PE=3 SV=2	1.02662	0.943478	3
tr|A0A136NM52|A0A136NM52_NITER	Valine--tRNA ligase (Fragment) OS=Nitrosomonas europaea GN=valS_1 PE=3 SV=1	0.989529	0.944844	5
sp|Q82TN2|MURA_NITEU	UDP-N-acetylglucosamine 1-carboxyvinyltransferase OS=Nitrosomonas europaea (strain ATCC 19718 / NBRC 14298) GN=murA PE=3 SV=1	0.967668	0.945275	2
tr|Q82T53|Q82T53_NITEU	LysM motif OS=Nitrosomonas europaea (strain ATCC 19718 / NBRC 14298) GN=NE2076 PE=4 SV=1	0.968656	0.948664	2
tr|A0A136N0T0|A0A136N0T0_NITER	30S ribosomal protein S19 OS=Nitrosomonas europaea GN=rpsS PE=3 SV=1	0.985209	0.950993	2
sp|Q82TQ2|LOLB_NITEU	Outer-membrane lipoprotein LolB OS=Nitrosomonas europaea (strain ATCC 19718 / NBRC 14298) GN=lolB PE=3 SV=1	0.978112	0.955278	2
tr|Q82TR3|Q82TR3_NITEU	Succinyl-CoA ligase [ADP-forming] subunit alpha OS=Nitrosomonas europaea (strain ATCC 19718 / NBRC 14298) GN=NE1811 PE=3 SV=1	0.987989	0.955662	8
tr|Q3SUK4|Q3SUK4_NITWN	Uncharacterized protein OS=Nitrobacter winogradskyi (strain Nb-255 / ATCC 25391) GN=Nwi_0772 PE=4 SV=1	0.993084	0.956143	3
tr|Q3STY4|Q3STY4_NITWN	Alanine dehydrogenase/PNT OS=Nitrobacter winogradskyi (strain Nb-255 / ATCC 25391) GN=Nwi_0995 PE=4 SV=1	1.01074	0.956669	3
tr|Q82XT2|Q82XT2_NITEU	Outer membrane efflux protein OS=Nitrosomonas europaea (strain ATCC 19718 / NBRC 14298) GN=oprM PE=3 SV=1	0.993769	0.956866	11
tr|Q82TE3|Q82TE3_NITEU	SuhB inositol monophosphatase (Extragenic suppressor protein) OS=Nitrosomonas europaea (strain ATCC 19718 / NBRC 14298) GN=suhB PE=4 SV=1	0.983188	0.962989	4
sp|Q3SRY9|RS6_NITWN	30S ribosomal protein S6 OS=Nitrobacter winogradskyi (strain Nb-255 / ATCC 25391) GN=rpsF PE=3 SV=1	0.988	0.963616	2
tr|Q82VC7|Q82VC7_NITEU	Purine and other phosphorylases, family 1 OS=Nitrosomonas europaea (strain ATCC 19718 / NBRC 14298) GN=NE1167 PE=4 SV=1	1.00989	0.964634	3
tr|A0A136NRC8|A0A136NRC8_NITER	1-deoxy-D-xylulose-5-phosphate synthase OS=Nitrosomonas europaea GN=dxs PE=3 SV=1	0.988615	0.964697	10
sp|Q3SSW3|RL2_NITWN	50S ribosomal protein L2 OS=Nitrobacter winogradskyi (strain Nb-255 / ATCC 25391) GN=rplB PE=3 SV=1	0.986917	0.96487	2
tr|A0A136NAS4|A0A136NAS4_NITER	Argininosuccinate synthase OS=Nitrosomonas europaea GN=argG PE=3 SV=1	0.986811	0.964922	17
tr|Q3SU66|Q3SU66_NITWN	Superoxide dismutase OS=Nitrobacter winogradskyi (strain Nb-255 / ATCC 25391) GN=Nwi_0913 PE=3 SV=1	1.01752	0.969475	3
tr|Q82W22|Q82W22_NITEU	Bifunctional purine biosynthesis protein PurH OS=Nitrosomonas europaea (strain ATCC 19718 / NBRC 14298) GN=purH PE=3 SV=1	1.0124	0.970883	8
tr|A0A136NSH5|A0A136NSH5_NITER	Adenylosuccinate synthetase OS=Nitrosomonas europaea GN=purA PE=3 SV=1	1.00271	0.973759	8
sp|Q3SSW1|RL22_NITWN	50S ribosomal protein L22 OS=Nitrobacter winogradskyi (strain Nb-255 / ATCC 25391) GN=rplV PE=3 SV=1	1.01146	0.974789	2
tr|A0A136MSD2|A0A136MSD2_NITER	5'-nucleotidase OS=Nitrosomonas europaea GN=surE PE=3 SV=1	0.994953	0.977859	3
tr|A0A136NTE9|A0A136NTE9_NITER	Ubiquinone/menaquinone biosynthesis methyltransferase UbiE OS=Nitrosomonas europaea GN=UZ02_AOB001000293 PE=3 SV=1	0.996787	0.978423	4
tr|A0A136NIX6|A0A136NIX6_NITER	Protein translocase subunit SecA OS=Nitrosomonas europaea GN=secA PE=3 SV=1	1.00411	0.979987	29
tr|Q82UM3|Q82UM3_NITEU	Signal recognition particle protein OS=Nitrosomonas europaea (strain ATCC 19718 / NBRC 14298) GN=ffh PE=3 SV=1	1.00441	0.980331	9
sp|Q82SU4|SECB_NITEU	Protein-export protein SecB OS=Nitrosomonas europaea (strain ATCC 19718 / NBRC 14298) GN=secB PE=3 SV=1	1.00601	0.982637	2
sp|Q82SU1|ARGJ_NITEU	Arginine biosynthesis bifunctional protein ArgJ OS=Nitrosomonas europaea (strain ATCC 19718 / NBRC 14298) GN=argJ PE=3 SV=1	1.00652	0.983676	2
tr|Q82TH0|Q82TH0_NITEU	Uncharacterized protein OS=Nitrosomonas europaea (strain ATCC 19718 / NBRC 14298) GN=NE1917 PE=4 SV=1	1.00481	0.987619	2
tr|Q82W83|Q82W83_NITEU	Cytochrome c1 OS=Nitrosomonas europaea (strain ATCC 19718 / NBRC 14298) GN=petC PE=4 SV=1	0.998701	0.991588	7
sp|Q82Y57|CLPP_NITEU	ATP-dependent Clp protease proteolytic subunit OS=Nitrosomonas europaea (strain ATCC 19718 / NBRC 14298) GN=clpP PE=3 SV=1	0.998491	0.991841	5
tr|A0A136NRB2|A0A136NRB2_NITER	GTP cyclohydrolase I OS=Nitrosomonas europaea GN=UZ02_AOB001000404 PE=3 SV=1	1.00242	0.994564	9
tr|A0A136NTJ3|A0A136NTJ3_NITER	YbhB and YbcL OS=Nitrosomonas europaea GN=UZ02_AOB001000280 PE=4 SV=1	0.997385	0.995973	2

## Sheet: Table S3
Table S3: COG classification of Ns europaea and Nb winogradskyi proteins that present a significant fold change (higher than 1.5 or lower than 0.66; p-value <0.05) after exposure to 30 mS cm-1
COG	ID	Description	Protein ratio High EC/Low EC	p-value
C - Energy production and conversion	tr|Q3SUK3|Q3SUK3_NITWN	Cytochrome c, class I OS=Nitrobacter winogradskyi (strain Nb-255 / ATCC 25391) GN=Nwi_0773 PE=4 SV=1	0.652681	0.0384184
	sp|Q04508|AMOB_NITEU	Ammonia monooxygenase OS=Nitrosomonas europaea (strain ATCC 19718 / NBRC 14298) GN=amoB1 PE=1 SV=2	0.619405	0.00344997
E - Amino acid transport and metabolism	tr|Q82WL0|Q82WL0_NITEU	Methylenetetrahydrofolate reductase OS=Nitrosomonas europaea (strain ATCC 19718 / NBRC 14298) GN=metF PE=3 SV=1	1.62091	0.015503
	tr|A0A136N5F3|A0A136N5F3_NITER	Aminomethyltransferase OS=Nitrosomonas europaea GN=gcvT PE=3 SV=1	0.604534	0.0133856
	sp|Q82WQ4|GCSPA_NITEU	Probable glycine dehydrogenase (decarboxylating) subunit 1 OS=Nitrosomonas europaea (strain ATCC 19718 / NBRC 14298) GN=gcvPA PE=3 SV=1	0.600633	0.0287323
	tr|A0A136N5F2|A0A136N5F2_NITER	Glycine cleavage system protein H OS=Nitrosomonas europaea GN=gcvH1 PE=3 SV=1	0.592721	0.000537232
F - Nucleotide transport and metabolism	tr|A0A136NQ93|A0A136NQ93_NITER	Amidophosphoribosyltransferase OS=Nitrosomonas europaea GN=purF PE=3 SV=1	0.651008	0.000205108
	sp|Q82WF3|PYRC_NITEU	Dihydroorotase OS=Nitrosomonas europaea (strain ATCC 19718 / NBRC 14298) GN=pyrC PE=3 SV=1	0.612818	0.0221432
	tr|Q82SC1|Q82SC1_NITEU	Ribonucleotide reductase large subunit OS=Nitrosomonas europaea (strain ATCC 19718 / NBRC 14298) GN=nrdA PE=4 SV=1	0.538652	0.00283211
G - Carbohydrate transport and metabolism	sp|Q82T07|PHK_NITEU	Probable phosphoketolase OS=Nitrosomonas europaea (strain ATCC 19718 / NBRC 14298) GN=NE2135 PE=3 SV=1	2.18501	0.00688024
	tr|Q82X91|Q82X91_NITEU	6-phosphogluconate dehydrogenase OS=Nitrosomonas europaea (strain ATCC 19718 / NBRC 14298) GN=NE0397 PE=4 SV=1	1.98338	0.0013333
	tr|Q82X90|Q82X90_NITEU	Glucose-6-phosphate 1-dehydrogenase OS=Nitrosomonas europaea (strain ATCC 19718 / NBRC 14298) GN=zwf PE=3 SV=1	1.69747	0.005059
	sp|Q82SP4|G6PI_NITEU	Glucose-6-phosphate isomerase OS=Nitrosomonas europaea (strain ATCC 19718 / NBRC 14298) GN=pgi PE=3 SV=1	1.66794	0.025129
	tr|A0A136NP89|A0A136NP89_NITER	Glucose-1-phosphate adenylyltransferase OS=Nitrosomonas europaea GN=glgC PE=3 SV=1	1.57585	0.0337845
H - Coenzyme transport and metabolism	sp|Q82TZ9|ISPT_NITEU	Isoprenyl transferase OS=Nitrosomonas europaea (strain ATCC 19718 / NBRC 14298) GN=uppS PE=3 SV=1	0.575757	0.0159154
	tr|A0A136NUH9|A0A136NUH9_NITER	1-deoxy-D-xylulose 5-phosphate reductoisomerase OS=Nitrosomonas europaea GN=dxr PE=3 SV=1	0.526445	0.0252067
I - Lipid transport and metabolism	sp|Q3SSV4|RL5_NITWN	50S ribosomal protein L5 OS=Nitrobacter winogradskyi (strain Nb-255 / ATCC 25391) GN=rplE PE=3 SV=1	0.652225	0.0478672
M - Cell wall/membrane/envelope biogenesis	tr|Q82T81|Q82T81_NITEU	Putative cation-efflux system signal peptide protein OS=Nitrosomonas europaea (strain ATCC 19718 / NBRC 14298) GN=NE2037 PE=3 SV=1	2.94918	0.0399626
	tr|Q820M5|Q820M5_NITEU	Sucrose synthase:Glycosyl transferases group 1 OS=Nitrosomonas europaea (strain ATCC 19718 / NBRC 14298) GN=ss2 PE=1 SV=1	2.73998	0.0081189
	tr|Q82X30|Q82X30_NITEU	dTDP-glucose 4,6-dehydratase OS=Nitrosomonas europaea (strain ATCC 19718 / NBRC 14298) GN=rmlB PE=3 SV=1	1.8465	0.000520537
	tr|Q82TE6|Q82TE6_NITEU	Uncharacterized protein family UPF0003 OS=Nitrosomonas europaea (strain ATCC 19718 / NBRC 14298) GN=yjeP PE=4 SV=1	1.70183	0.0458786
	tr|Q82XN8|Q82XN8_NITEU	Bacterial outer membrane protein OS=Nitrosomonas europaea (strain ATCC 19718 / NBRC 14298) GN=pal PE=3 SV=1	0.513959	0.0145746
O - Post-translational modification, protein turnover, and chaperones	tr|Q82UH5|Q82UH5_NITEU	Uncharacterized protein OS=Nitrosomonas europaea (strain ATCC 19718 / NBRC 14298) GN=dsbC PE=4 SV=1	3.31874	0.00283976
	tr|Q82U12|Q82U12_NITEU	Possible msrA, pms peptide methionine sulfoxide reductase OS=Nitrosomonas europaea (strain ATCC 19718 / NBRC 14298) GN=NE1701 PE=3 SV=1	2.7302	4.84983e-05
	sp|Q82W17|SURA_NITEU	Chaperone SurA OS=Nitrosomonas europaea (strain ATCC 19718 / NBRC 14298) GN=surA PE=3 SV=1	2.08368	0.0124542
	tr|Q82WC1|Q82WC1_NITEU	TPR repeat OS=Nitrosomonas europaea (strain ATCC 19718 / NBRC 14298) GN=cycH PE=4 SV=1	1.77983	0.00256417
	tr|Q3SP52|Q3SP52_NITWN	Alkyl hydroperoxide reductase/ Thiol specific antioxidant/ Mal allergen OS=Nitrobacter winogradskyi (strain Nb-255 / ATCC 25391) GN=Nwi_2686 PE=4 SV=1	1.67871	0.0239887
	tr|Q82XB9|Q82XB9_NITEU	Thiol:disulfide interchange protein OS=Nitrosomonas europaea (strain ATCC 19718 / NBRC 14298) GN=dsbA PE=3 SV=1	1.50966	0.0404337
	sp|Q3STP0|FENR_NITWN	Ferredoxin--NADP reductase OS=Nitrobacter winogradskyi (strain Nb-255 / ATCC 25391) GN=Nwi_1089 PE=3 SV=1	0.638829	0.0476031
	tr|Q82UN3|Q82UN3_NITEU	Iron-regulated ABC transporter ATPase subunit SufC OS=Nitrosomonas europaea (strain ATCC 19718 / NBRC 14298) GN=ycf16 PE=4 SV=1	0.619288	0.0287328
	tr|Q82VF4|Q82VF4_NITEU	Uncharacterized protein OS=Nitrosomonas europaea (strain ATCC 19718 / NBRC 14298) GN=NE1136 PE=4 SV=1	0.612567	0.0310541
	tr|Q3STD4|Q3STD4_NITWN	Peptidase S1C, Do OS=Nitrobacter winogradskyi (strain Nb-255 / ATCC 25391) GN=Nwi_1195 PE=4 SV=1	0.563307	0.0311462
P - Inorganic ion transport and metabolism	sp|Q82SA9|OPGG_NITEU	Glucans biosynthesis protein G OS=Nitrosomonas europaea (strain ATCC 19718 / NBRC 14298) GN=opgG PE=3 SV=2	2.07061	0.00035906
	tr|Q82TG2|Q82TG2_NITEU	Carbonic anhydrase OS=Nitrosomonas europaea (strain ATCC 19718 / NBRC 14298) GN=NE1926 PE=3 SV=1	1.5357	0.00486627
	tr|Q82WN2|Q82WN2_NITEU	TonB-dependent receptor protein OS=Nitrosomonas europaea (strain ATCC 19718 / NBRC 14298) GN=NE0636 PE=3 SV=1	0.56228	0.0031561
	tr|Q820R6|Q820R6_NITEU	Acriflavin resistance protein:Heavy metal efflux pump CzcA OS=Nitrosomonas europaea (strain ATCC 19718 / NBRC 14298) GN=NE0345 PE=3 SV=1	0.530479	0.00458093
S - Function unknown	tr|Q82V65|Q82V65_NITEU	Uncharacterized protein OS=Nitrosomonas europaea (strain ATCC 19718 / NBRC 14298) GN=NE1236 PE=4 SV=1	4.30865	0.0144459
	tr|Q82WA2|Q82WA2_NITEU	Uncharacterized protein OS=Nitrosomonas europaea (strain ATCC 19718 / NBRC 14298) GN=NE0792 PE=4 SV=1	3.16045	7.59388e-05
	tr|Q82X92|Q82X92_NITEU	Uncharacterized protein OS=Nitrosomonas europaea (strain ATCC 19718 / NBRC 14298) GN=NE0396 PE=4 SV=1	2.68618	0.0118345
	tr|Q82US6|Q82US6_NITEU	Putative uroporphyrin-III C-methyltransferase OS=Nitrosomonas europaea (strain ATCC 19718 / NBRC 14298) GN=NE1403 PE=4 SV=1	2.50744	0.0280166
	tr|Q3SSM2|Q3SSM2_NITWN	Alkyl hydroperoxide reductase AhpD OS=Nitrobacter winogradskyi (strain Nb-255 / ATCC 25391) GN=Nwi_1458 PE=3 SV=1	2.34868	0.00182073
	tr|Q82V84|Q82V84_NITEU	Short-chain dehydrogenase/reductase (SDR) superfamily OS=Nitrosomonas europaea (strain ATCC 19718 / NBRC 14298) GN=NE1215 PE=3 SV=1	2.26196	0.0474116
	tr|A0A136MUM4|A0A136MUM4_NITER	Metal-binding protein SmbP OS=Nitrosomonas europaea GN=smbP PE=4 SV=1	2.22314	0.00764917
	tr|Q82U48|Q82U48_NITEU	Uncharacterized protein OS=Nitrosomonas europaea (strain ATCC 19718 / NBRC 14298) GN=NE1659 PE=4 SV=1	2.11695	0.00941348
	tr|Q82W72|Q82W72_NITEU	TPR repeat OS=Nitrosomonas europaea (strain ATCC 19718 / NBRC 14298) GN=NE0823 PE=4 SV=1	1.8474	0.00984542
	tr|Q82X49|Q82X49_NITEU	Uncharacterized protein OS=Nitrosomonas europaea (strain ATCC 19718 / NBRC 14298) GN=NE0446 PE=4 SV=1	1.83474	0.042209
	tr|Q82WY8|Q82WY8_NITEU	Uncharacterized protein OS=Nitrosomonas europaea (strain ATCC 19718 / NBRC 14298) GN=NE0512 PE=4 SV=1	1.80284	0.00616903
	tr|Q82V57|Q82V57_NITEU	Uncharacterized protein OS=Nitrosomonas europaea (strain ATCC 19718 / NBRC 14298) GN=NE1244 PE=4 SV=1	1.78202	0.00270488
	tr|Q82XR2|Q82XR2_NITEU	Uncharacterized protein OS=Nitrosomonas europaea (strain ATCC 19718 / NBRC 14298) GN=NE0192 PE=4 SV=1	1.78049	0.046529
	tr|Q82V66|Q82V66_NITEU	Uncharacterized protein OS=Nitrosomonas europaea (strain ATCC 19718 / NBRC 14298) GN=NE1235 PE=4 SV=1	1.7595	0.00208906
	tr|Q82XS3|Q82XS3_NITEU	Uncharacterized protein OS=Nitrosomonas europaea (strain ATCC 19718 / NBRC 14298) GN=NE0179 PE=4 SV=1	1.57641	0.0413807
	tr|Q3SQC3|Q3SQC3_NITWN	Uncharacterized protein OS=Nitrobacter winogradskyi (strain Nb-255 / ATCC 25391) GN=Nwi_2264 PE=4 SV=1	1.56617	0.0197043
	tr|Q82TG8|Q82TG8_NITEU	Nitric oxide reductase NorQ protein OS=Nitrosomonas europaea (strain ATCC 19718 / NBRC 14298) GN=cbbQ PE=4 SV=1	0.632513	0.000739337
	sp|Q3SR42|Y1990_NITWN	UPF0753 protein Nwi_1990 OS=Nitrobacter winogradskyi (strain Nb-255 / ATCC 25391) GN=Nwi_1990 PE=3 SV=1	0.627202	0.0164448
	tr|Q82XT1|Q82XT1_NITEU	Uncharacterized protein OS=Nitrosomonas europaea (strain ATCC 19718 / NBRC 14298) GN=NE0171 PE=4 SV=1	0.595812	0.00046238
	tr|Q82SZ4|Q82SZ4_NITEU	Phosphoglycolate phosphatase OS=Nitrosomonas europaea (strain ATCC 19718 / NBRC 14298) GN=cbbZ PE=3 SV=1	0.536495	0.0300072
U - Intracellular trafficking, secretion, and vesicular transport	tr|Q82VZ7|Q82VZ7_NITEU	Periplasmic component of the Tol biopolymer transport system OS=Nitrosomonas europaea (strain ATCC 19718 / NBRC 14298) GN=NE0902 PE=4 SV=1	4.25828	0.00905842
V - Defense mechanisms	tr|Q82VH5|Q82VH5_NITEU	HlyD family secretion protein OS=Nitrosomonas europaea (strain ATCC 19718 / NBRC 14298) GN=NE1113 PE=3 SV=1	1.96995	0.0264101
No COG assigned	tr|A0A136N099|A0A136N099_NITER	Uncharacterized protein OS=Nitrosomonas europaea GN=UZ02_AOB001002096 PE=4 SV=1	2.96554	0.00353607
	tr|A0A136NMC2|A0A136NMC2_NITER	Transcriptional regulator MraZ OS=Nitrosomonas europaea GN=UZ02_AOB001000706 PE=3 SV=1	1.51636	0.0210191
	tr|Q82SA6|Q82SA6_NITEU	Uncharacterized protein OS=Nitrosomonas europaea (strain ATCC 19718 / NBRC 14298) GN=NE2440 PE=4 SV=1	5.94419	0.0074437
	tr|Q82VG9|Q82VG9_NITEU	Uncharacterized protein OS=Nitrosomonas europaea (strain ATCC 19718 / NBRC 14298) GN=NE1119 PE=4 SV=1	3.73871	0.0372316
	tr|Q82VG7|Q82VG7_NITEU	Uncharacterized protein OS=Nitrosomonas europaea (strain ATCC 19718 / NBRC 14298) GN=NE1121 PE=4 SV=1	3.17504	0.0320889
	tr|Q82W71|Q82W71_NITEU	Uncharacterized protein OS=Nitrosomonas europaea (strain ATCC 19718 / NBRC 14298) GN=NE0824 PE=4 SV=1	2.17911	0.00355729
	tr|Q82V30|Q82V30_NITEU	Uncharacterized protein OS=Nitrosomonas europaea (strain ATCC 19718 / NBRC 14298) GN=NE1280 PE=4 SV=1	2.1113	0.0115411
	tr|Q3SPN8|Q3SPN8_NITWN	Uncharacterized protein OS=Nitrobacter winogradskyi (strain Nb-255 / ATCC 25391) GN=Nwi_2500 PE=4 SV=1	1.96147	0.00733494
	tr|Q82SW7|Q82SW7_NITEU	Uncharacterized protein OS=Nitrosomonas europaea (strain ATCC 19718 / NBRC 14298) GN=NE2179 PE=4 SV=1	1.84449	0.00411316
	tr|A0A136N5Q5|A0A136N5Q5_NITER	PfkB family of carbohydrate kinase OS=Nitrosomonas europaea GN=UZ02_AOB001001723 PE=4 SV=1	0.471521	0.00182447
	tr|Q82XG0|Q82XG0_NITEU	Uncharacterized protein OS=Nitrosomonas europaea (strain ATCC 19718 / NBRC 14298) GN=NE0314 PE=4 SV=1	0.431096	0.0260915
	tr|Q3SUN6|Q3SUN6_NITWN	Uncharacterized protein OS=Nitrobacter winogradskyi (strain Nb-255 / ATCC 25391) GN=Nwi_0739 PE=4 SV=1	0.300533	0.00771812

## Sheet: Figure S3
Figure S3: Overview of the ammonium (∆) and nitrite (X) concentration and OD₆₀₀ (ᴏ) of the cultures (n=6) during the cultivation for proteomic analysis.

## Sheet: Table S4
Table S4: overview of Ns europaea enzymes involved in the Calvin Benson Bassham cycle, including the reaction number reporesented in figure S2, the enzyme name, ID ratio among conditions (30 mS cm-1 vs 5 mS cm-1) and p-value. ND: enzyme not detected.
Metabolic pathway	Figure	Reaction	Enzyme	ID	Protein ratio High EC/Low EC	p-value
Calvin-Benson-Bassham cycle	Figure S2a	1	Carbonic anhydrase	Q82V74	1.10273	0.456892
				Q82TG2	1.5357	0.00486627
		2	Ribulose bisphosphate carboxylase, small chain	Q82TG7	0.787761	0.403433
			Ribulose bisophosphate carboxylase	A0A136NV96	0.875245	0.0809212
		3	Phosphoglycerate kinase	A0A136NEP6	0.902984	0.620583
		4	Glyceraldehyde-3-phosphate dehydrogenase	Q82XE7	1.04637	0.502334
		5	Triosephosphate isomerase	A0A136MNK2	0.751952	0.0163873
		6	Fructose-bisphosphate aldolase, class-II	Q82XF0	1.11285	0.163231
		7	Fructose-bisphosphatase	A0A136NS33	0.907488	0.187511
		8	Transketolase	Q82XE6	0.987659	0.911552
		9	Ribulose-phosphate 3-epimerase	Q82SZ5	1.04925	0.623142
		10	Fructose-bisphosphate aldolase, class-II	Q82XF0	1.11285	0.163231
		11	Fructose-bisphosphatase	A0A136NS33	0.907488	0.187511
		12	Transketolase	Q82XE6	0.987659	0.911552
		13	Ribose-5-phosphate isomerase A	Q82TX6	1.1426	0.620076
		14	Phosphoribulokinase	Q82UL0	0.735186	0.0727743
Pentose Phosphate pathway	Figure S2b	1	Glucose-6-phosphate isomerase	Q82SP4	1.66794	0.025129
		2	Glucose-6-phosphate 1-dehydrogenase	Q82X90	1.69747	0.005059
		3	ND	ND	ND	ND
		4	6-phosphogluconate dehydrogenase	Q82X91	1.98338	0.0013333
		5	Ribulose-phosphate 3-epimerase	Q82SZ5	1.04925	0.623142
		6	Ribose-5-phosphate isomerase A	Q82TX6	1.1426	0.620076
		7	Transketolase	Q82XE6	0.987659	0.911552
		8	Transaldolase	Q820I8	1.40146	0.285757
		9	Transketolase	Q82XE6	0.987659	0.911552
Glycolysis	Figure S2c	1	Glucose-6-phosphate isomerase	Q8SP24	1.66794	0.025129
		2	PfkB family of carbohydrate kinase	A0A136N5Q5	0.471521	0.00182447
		3	Fructose-bisphosphate aldolase, class-II	Q82XF0	1.11285	0.163231
		4	Triosephosphate isomerase	A0A136MNK2	0.751952	0.0163873
		5	Glyceraldehyde-3-phosphate dehydrogenase	Q82XE7	1.04637	0.502334
		6	Phosphoglycerate kinase	A0A136NEP6	0.902984	0.620583
		7	Phosphoglycerate mutase family	Q82W48	0.897226	0.716192
		8	2,3-bisphosphoglycerate-dependent phosphoglycerate mutase	A0A136MNR3	1.10275	0.639192
			2,3-bisphosphoglycerate-dependent phosphoglycerate mutase 1	Q82XS4	1.12434	0.799402
		9	Enolase	O85348	0.627346	0.503755
		10	Pyruvate kinase	Q82XE9	0.945661	0.846848
Krebs cycle	Figure S2d	1	Pyruvate dehydrogenase E1 component	Q82XC4	1.20835	0.0933258
			Acetyltransferase component of pyruvate dehydrogenase complex	A0A136N496	1.26223	0.0947387
		2	Citrate synthase	Q82SG5	1.65646	0.119442
		3	Aconitate hydratase	Q82VR3	1.13194	0.648772
		4	Isocitrate dehydrogenase	Q82TY5	0.967365	0.880711
		5	Dihydrolipoyllysine-residue succinyltransferase component of 2-oxoglutarate dehydrogenase complex	Q82SG4	1.29086	0.363238
		6	Succinyl-CoA ligase [ADP-forming] subunit beta	Q824	1.03482	0.760093
			Succinyl-CoA ligase [ADP-forming] subunit beta	Q82Y39	1.11169	0.588748
			Succinyl-CoA ligase [ADP-forming] subunit alpha	Q82Y38	0.925376	0.778086
			Succinyl-CoA ligase [ADP-forming] subunit alpha	Q823	0.987989	0.955662
		7	Succinate dehydrogenase flavoprotein subunit	Q82VM5	1.11492	0.505386
			Succinate dehydrogenase iron-sulfur subunit	Q82SG7	1.25877	0.607436
		8	Fumarate hydratase class II	Q82SM5	0.897565	0.51838
		9	Malate dehydrogenase	A0A136N7P9	1.2005	0.497953

## Sheet: Figure S4
Figure S4: schemtic representation of (a) Calvin Benson Bassham cycle, (b) Pentose Phosphate Pathway, (c ) glycolysis and (d) Krebs cycle of Ns europaea.
	àòè---------------------------------op
